# Supplementary material for: ﻿Euroscaptor darwini sp. nov., a new species of mole (Mammalia, Eulipotyphla, Talpidae) from the north-central mountains in Vietnam
Source: Zookeys. 2025 Oct 10;1255:239–74. doi: 10.3897/zookeys.1255.161942 (PMC12534793; doi:10.3897/zookeys.1255.161942)
Supplement: XML Treatment for Euroscaptor darwini [file zookeys.1255.161942-treatment1.xml]

<!DOCTYPE tp:taxon-treatment
  PUBLIC "-//TaxonX//DTD Taxonomic Treatment Publishing DTD v0 20100105//EN" "tax-treatment-NSO.dtd">
<tp:taxon-treatment xmlns:tp="http://www.plazi.org/taxpub"><tp:treatment-meta><kwd-group><label>Taxon classification</label><kwd>
                <named-content content-type="kingdom">Animalia</named-content>
              </kwd><kwd>
                <named-content content-type="order">Eulipotyphla</named-content>
              </kwd><kwd>
                <named-content content-type="family">Talpidae</named-content>
              </kwd></kwd-group><mixed-citation publication-type="journal"><person-group><name><surname>Nguyen</surname><given-names>Son Truong</given-names></name><name><surname>Bui</surname><given-names>Hai Tuan</given-names></name><name><surname>Dau</surname><given-names>Vinh Quang</given-names></name><name><surname>Le</surname><given-names>Phuong Dinh</given-names></name><name><surname>Vu</surname><given-names>Yen Huong</given-names></name></person-group><article-title>﻿<italic><tp:taxon-name><tp:taxon-name-part taxon-name-part-type="genus" reg="Euroscaptor">Euroscaptor</tp:taxon-name-part> <tp:taxon-name-part taxon-name-part-type="species" reg="darwini">darwini</tp:taxon-name-part></tp:taxon-name></italic> sp. nov., a new species of mole (<tp:taxon-name><tp:taxon-name-part taxon-name-part-type="class">Mammalia</tp:taxon-name-part></tp:taxon-name>, <tp:taxon-name><tp:taxon-name-part taxon-name-part-type="order">Eulipotyphla</tp:taxon-name-part></tp:taxon-name>, <tp:taxon-name><tp:taxon-name-part taxon-name-part-type="family">Talpidae</tp:taxon-name-part></tp:taxon-name>) from the north-central mountains in Vietnam</article-title><source>Zookeys</source><day>10</day><month>10</month><year>2025</year><volume>1255</volume><fpage>239</fpage><lpage>274</lpage><pub-id pub-id-type="doi">10.3897/zookeys.1255.161942</pub-id></mixed-citation></tp:treatment-meta><tp:nomenclature><label>﻿</label><tp:taxon-name><object-id xmlns:xlink="http://www.w3.org/1999/xlink" content-type="arpha" xlink:type="simple">4E787F99-92EF-55A8-8E49-17C3F85D68BC</object-id>
              <tp:taxon-name-part taxon-name-part-type="genus" reg="Euroscaptor">Euroscaptor</tp:taxon-name-part>
              <tp:taxon-name-part taxon-name-part-type="species" reg="darwini">darwini</tp:taxon-name-part>
              <object-id xmlns:xlink="http://www.w3.org/1999/xlink" content-type="zoobank" xlink:type="simple">https://zoobank.org/A8092515-D296-4C0D-ADA9-82A8E0ACF144</object-id>
            </tp:taxon-name><tp:taxon-status xmlns:xlink="http://www.w3.org/1999/xlink" xlink:type="simple">sp. nov.</tp:taxon-status><xref ref-type="fig" rid="F1">Figs 1</xref><xref ref-type="fig" rid="F2">, 2</xref><xref ref-type="fig" rid="F3">, 3</xref><xref ref-type="fig" rid="F4">, 4</xref><xref ref-type="fig" rid="F5">, 5</xref><xref ref-type="fig" rid="F6">, 6</xref><xref ref-type="fig" rid="F7">, 7</xref><xref ref-type="fig" rid="F8">, 8</xref><xref ref-type="fig" rid="F9">, 9</xref><xref ref-type="table" rid="T3">, Tables 3</xref><xref ref-type="table" rid="T4">, 4</xref><xref ref-type="table" rid="T5">, 5</xref><xref ref-type="table" rid="T6">, 6</xref><xref ref-type="table" rid="T7">, 7</xref></tp:nomenclature><tp:treatment-sec sec-type="material" id="SECID0EWYAG"><title>Material examined.</title><p><bold><italic>Holotype</italic></bold>: Vietnam • ♂; Thanh Hoa Province, Ba Thuoc District, Thanh Son Commune, Pu Luong Nature Reserve; <named-content xmlns:xlink="http://www.w3.org/1999/xlink" content-type="dwc:verbatimCoordinates" xlink:type="simple"><named-content content-type="geo-json" specific-use="{&#34;type&#34;:&#34;Point&#34;,&#34;coordinates&#34;:[105.101833,20.483500]}" id="NCID0EEZAG" xlink:type="simple">20°29.01'N, 105°6.11'E</named-content></named-content>; approx. 935 m a.s.l.; 10 Nov. 2024; N. V. Ngan leg.; NTS.2024.PL.01; IB–VAST. <bold><italic>Paratypes</italic></bold>: Vietnam • 2 ♀♀; same locality as for holotype; same coordinates; same altitude; 9 Apr. 2025; S. T. Nguyen, Y. H. Vu and N. V. Ngan leg.; NTS.2025.PL.02, NTS.2025.PL.03; IB–VAST; and 2 ♀♀; same locality as for holotype; <named-content xmlns:xlink="http://www.w3.org/1999/xlink" content-type="dwc:verbatimCoordinates" xlink:type="simple"><named-content content-type="geo-json" specific-use="{&#34;type&#34;:&#34;Point&#34;,&#34;coordinates&#34;:[105.100333,20.482500]}" id="NCID0EPZAG" xlink:type="simple">20°28.95'N, 105°6.02'E</named-content></named-content>; approx. 1007 m a.s.l.; 13 Apr. 2025; N. V. Ngan leg.; NTS.2025.PL.04, NTS.2025.PL.05; IB–VAST.</p></tp:treatment-sec><tp:treatment-sec sec-type="diagnosis" id="SECID0EUZAG"><title>Diagnosis.</title><p><italic><tp:taxon-name><tp:taxon-name-part taxon-name-part-type="genus" reg="Euroscaptor">Euroscaptor</tp:taxon-name-part> <tp:taxon-name-part taxon-name-part-type="species" reg="darwini">darwini</tp:taxon-name-part></tp:taxon-name></italic> sp. nov. is clearly distinguished from congeners by its extremely short, vestigial tail, which protrudes slightly less than 2 mm beyond the skin surface. It is entirely covered by short, sparse bristle hairs that progressively lengthen toward the distal end, reaching approximately twice the length of the underlying tail. The tail is composed of only six or seven caudal vertebrae, significantly fewer than in other <italic><tp:taxon-name><tp:taxon-name-part taxon-name-part-type="genus" reg="Euroscaptor">Euroscaptor</tp:taxon-name-part></tp:taxon-name></italic> species. The interorbital region is moderately narrow, with the inter-foraminal distance between the infraorbital foramina being conspicuously constricted. The zygomatic arches are weakly developed but exhibit an atypically elongated form. The osseous junction between the infraorbital foramina and the palate is slender and lacks lateral expansion. In lingual view of mandible, the fourth lower premolar and all three lower molars have crowns that are broader than height, with overall small tooth dimensions. The mandible is delicate, characterized by a narrow ascending ramus and fragile angular process. The pelvic girdle is delicate, markedly reduced in both size and structural robustness.</p></tp:treatment-sec><tp:treatment-sec sec-type="description" id="SECID0EM1AG"><title>Description of the holotype.</title><p><bold><italic>External <tp:taxon-name><tp:taxon-name-part taxon-name-part-type="genus" reg="Pelvic"/><tp:taxon-name-part taxon-name-part-type="species" reg="morphology">morphology</tp:taxon-name-part></tp:taxon-name></italic>.</bold> The holotype of <italic><tp:taxon-name><tp:taxon-name-part taxon-name-part-type="genus" reg="Euroscaptor">Euroscaptor</tp:taxon-name-part> <tp:taxon-name-part taxon-name-part-type="species" reg="darwini">darwini</tp:taxon-name-part></tp:taxon-name></italic> sp. nov. (NTS.2024.PL.021) is an adult male with a compact body and small overall size (<abbrev xmlns:xlink="http://www.w3.org/1999/xlink" xlink:title="body length" id="ABBRID0EL2AG" xlink:type="simple">HB</abbrev> = 115.71 mm) (Table <xref ref-type="table" rid="T3">3</xref>). The body is stream-lined and the head is conical, tapering smoothly anteriorly toward the snout. The body appears muscular, with a thick neck and prominent scapular region. The thorax and abdomen are proportionally broad, and the trunk is laterally compressed in dorsal view. The snout is elongated, naked, and prominently pink, with the distal portion slightly expanded into a bulbous structure. Numerous minute wart-like protuberances and well-developed vibrissae are present on the lateral and dorsal surface of the rhinarium for highly tactile function. The eyes are vestigial and not externally visible, deeply recessed beneath the skin. External pinnae are entirely absent. The nostrils open anteriorly and slightly laterally. The forelimbs are robust, with large palms and hyperdeveloped claws. Digits III and IV possess broad, chisel-shaped claws, while digit I bears a shorter but similarly broadened claw. The hindlimbs are more gracile but remain sturdy. The palms and soles are sparsely covered in naked skin and bear slightly keratinized pads.</p><table-wrap id="T3" position="float" orientation="portrait"><label>Table 3.</label><caption><p>Comparative statistics of external measurements (in millimeters) between <italic><tp:taxon-name><tp:taxon-name-part taxon-name-part-type="genus" reg="Euroscaptor">E.</tp:taxon-name-part> <tp:taxon-name-part taxon-name-part-type="species" reg="darwini">darwini</tp:taxon-name-part></tp:taxon-name></italic> sp. nov. and other fossorial mole species. (*) indicates shared measurements between <italic><tp:taxon-name><tp:taxon-name-part taxon-name-part-type="genus" reg="Euroscaptor">E.</tp:taxon-name-part> <tp:taxon-name-part taxon-name-part-type="species" reg="parvidens">parvidens</tp:taxon-name-part></tp:taxon-name></italic> and <italic><tp:taxon-name><tp:taxon-name-part taxon-name-part-type="genus" reg="Euroscaptor">E.</tp:taxon-name-part> <tp:taxon-name-part taxon-name-part-type="species" reg="ngoclinhensis">ngoclinhensis</tp:taxon-name-part></tp:taxon-name></italic>; (#) indicates shared measurements between <italic><tp:taxon-name><tp:taxon-name-part taxon-name-part-type="genus" reg="Euroscaptor">E.</tp:taxon-name-part> <tp:taxon-name-part taxon-name-part-type="species" reg="kuznetsovi">kuznetsovi</tp:taxon-name-part></tp:taxon-name></italic> and <italic><tp:taxon-name><tp:taxon-name-part taxon-name-part-type="genus" reg="Euroscaptor">E.</tp:taxon-name-part> <tp:taxon-name-part taxon-name-part-type="species" reg="orlovi">orlovi</tp:taxon-name-part></tp:taxon-name></italic>.</p></caption><table id="TID0E3DCI" rules="all"><tbody><tr><th rowspan="1" colspan="1">Species</th><th rowspan="1" colspan="1">Reference (<italic>n</italic>)</th><th rowspan="1" colspan="1">
                      <abbrev xmlns:xlink="http://www.w3.org/1999/xlink" xlink:title="body length" id="ABBRID0EF5AG" xlink:type="simple">HB</abbrev>
                    </th><th rowspan="1" colspan="1">T</th><th rowspan="1" colspan="1">
                      <abbrev xmlns:xlink="http://www.w3.org/1999/xlink" xlink:title="hind foot length with claws" id="ABBRID0EQ5AG" xlink:type="simple">HF</abbrev>
                    </th><th rowspan="1" colspan="1">
                      <abbrev xmlns:xlink="http://www.w3.org/1999/xlink" xlink:title="forefoot width" id="ABBRID0EY5AG" xlink:type="simple">FFW</abbrev>
                    </th><th rowspan="1" colspan="1">
                      <abbrev xmlns:xlink="http://www.w3.org/1999/xlink" xlink:title="forefoot length without claws" id="ABBRID0EA6AG" xlink:type="simple">FFL</abbrev>
                    </th><th rowspan="1" colspan="1">Tail ratio = T/<abbrev xmlns:xlink="http://www.w3.org/1999/xlink" xlink:title="body length" id="ABBRID0EI6AG" xlink:type="simple">HB</abbrev> (%)</th></tr><tr><td rowspan="3" colspan="1"><italic><tp:taxon-name><tp:taxon-name-part taxon-name-part-type="genus" reg="Euroscaptor">E.</tp:taxon-name-part> <tp:taxon-name-part taxon-name-part-type="species" reg="darwini">darwini</tp:taxon-name-part></tp:taxon-name></italic> sp. nov.</td><td rowspan="1" colspan="1">This study (holotype ♂)</td><td rowspan="1" colspan="1">115.71</td><td rowspan="1" colspan="1">2.11</td><td rowspan="1" colspan="1">14.51</td><td rowspan="1" colspan="1">13.88</td><td rowspan="1" colspan="1">13.29</td><td rowspan="1" colspan="1">1.82</td></tr><tr><td rowspan="1" colspan="1">This study (4 paratypes ♀)</td><td rowspan="1" colspan="1">122.21–127.93 125.52 ± 2.86</td><td rowspan="1" colspan="1">2.67–3.74 3.33 ± 0.47</td><td rowspan="1" colspan="1">14.86–15.38 15.03 ± 0.24</td><td rowspan="1" colspan="1">14.02–14.51 14.21 ± 0.22</td><td rowspan="1" colspan="1">13.64–14.11 13.86 ± 0.28</td><td rowspan="1" colspan="1">2.18–2.92 2.64 ± 0.32</td></tr><tr><td rowspan="1" colspan="1">This study (both sexes)</td><td rowspan="1" colspan="1">115.71–127.93 123.56 ± 5.04</td><td rowspan="1" colspan="1">2.11–3.74 3.08 ± 0.68</td><td rowspan="1" colspan="1">14.51–15.38 14.93 ± 0.31</td><td rowspan="1" colspan="1">13.88–14.51 14.14 ± 0.24</td><td rowspan="1" colspan="1">13.29–14.11 13.79 ± 0.41</td><td rowspan="1" colspan="1">1.82–2.92 2.48 ± 0.46</td></tr><tr><td rowspan="3" colspan="1">
                      <italic>
                        <tp:taxon-name><tp:taxon-name-part taxon-name-part-type="genus" reg="Euroscaptor">E.</tp:taxon-name-part> <tp:taxon-name-part taxon-name-part-type="species" reg="subanura">subanura</tp:taxon-name-part></tp:taxon-name>
                      </italic>
                    </td><td rowspan="1" colspan="1"><xref ref-type="bibr" rid="B34">Kawada et al. (2012)</xref> (8)</td><td rowspan="1" colspan="1">113.0–130.0 122.88 ± 5.51</td><td rowspan="1" colspan="1">4.0–5.0 4.38 ± 0.44</td><td rowspan="1" colspan="1">13.5–15.5 14 ± 0.38</td><td rowspan="1" colspan="1">15.0–16.5 14.38 ± 0.38</td><td rowspan="1" colspan="1">14.0–15.5 14.75 ± 0.46</td><td rowspan="1" colspan="1">3.6</td></tr><tr><td rowspan="1" colspan="1"><xref ref-type="bibr" rid="B30">Kawada (2016)</xref> (28)</td><td rowspan="1" colspan="1">113.0–131.5 125.48 ± 3.95</td><td rowspan="1" colspan="1">2.5–5.0 3.80 ± 0.79</td><td rowspan="1" colspan="1">13.0–14.5 13.70 ± 0.49</td><td rowspan="1" colspan="1">13.0–15.5 14.21 ± 0.55</td><td rowspan="1" colspan="1">13.0–15.5 14.27 ± 0.62</td><td rowspan="1" colspan="1">1.96–4.24 3.04 ± 0.65</td></tr><tr><td rowspan="1" colspan="1"><xref ref-type="bibr" rid="B12">Bui (2022)</xref> (42)</td><td rowspan="1" colspan="1">107.0–130.5 121.89 ± 5.61</td><td rowspan="1" colspan="1">2.50–5.00 3.76 ± 0.73</td><td rowspan="1" colspan="1">12.0–16.5 14.02 ± 0.87</td><td rowspan="1" colspan="1">13.0–15.5 14.29 ± 0.55</td><td rowspan="1" colspan="1">13.80–18.00 14.80 ± 0.84</td><td rowspan="1" colspan="1">2.33–3.85 3.08 ± 0.56</td></tr><tr><td rowspan="3" colspan="1">
                      <italic>
                        <tp:taxon-name><tp:taxon-name-part taxon-name-part-type="genus" reg="Euroscaptor">E.</tp:taxon-name-part> <tp:taxon-name-part taxon-name-part-type="species" reg="parvidens">parvidens</tp:taxon-name-part></tp:taxon-name>
                      </italic>
                    </td><td rowspan="1" colspan="1"><xref ref-type="bibr" rid="B34">Kawada et al. (2012)</xref> (10) *</td><td rowspan="1" colspan="1">135.0–148.5 143.75 ± 3.75</td><td rowspan="1" colspan="1">5.5–9.0 6.95 ± 1.09</td><td rowspan="1" colspan="1">13.5–15.5 14.6 ± 0.66</td><td rowspan="1" colspan="1">15.0–16.5 15.4 ± 0.61</td><td rowspan="1" colspan="1">14.5–16.5 15.3 ± 0.63</td><td rowspan="1" colspan="1">4.8</td></tr><tr><td rowspan="1" colspan="1"><xref ref-type="bibr" rid="B30">Kawada (2016)</xref> (18) *</td><td rowspan="1" colspan="1">135.0–150.0 144.89 ± 3.77</td><td rowspan="1" colspan="1">5.5–10.5 7.42 ± 1.30</td><td rowspan="1" colspan="1">13.5–16.0 14.92 ± 0.69</td><td rowspan="1" colspan="1">14.0–17.5 15.47 ± 0.88</td><td rowspan="1" colspan="1">14.5–18.0 15.75 ± 0.93</td><td rowspan="1" colspan="1">4.07–7.07 5.11 ± 0.83</td></tr><tr><td rowspan="1" colspan="1"><xref ref-type="bibr" rid="B12">Bui (2022)</xref> (42)</td><td rowspan="1" colspan="1">130–165.5 150.9 ± 10.71</td><td rowspan="1" colspan="1">5.5–10.0 7.9 ± 1.48</td><td rowspan="1" colspan="1">12.0–17.74 16.01 ± 1.18</td><td rowspan="1" colspan="1">14.15–16.96 15.65 ± 0.54</td><td rowspan="1" colspan="1">14.7–17.6 16.03 ± 0.80</td><td rowspan="1" colspan="1">4.23–6.06 5.23 ± 0.0.75</td></tr><tr><td rowspan="1" colspan="1">
                      <italic>
                        <tp:taxon-name><tp:taxon-name-part taxon-name-part-type="genus" reg="Euroscaptor">E.</tp:taxon-name-part> <tp:taxon-name-part taxon-name-part-type="species" reg="ngoclinhensis">ngoclinhensis</tp:taxon-name-part></tp:taxon-name>
                      </italic>
                    </td><td rowspan="1" colspan="1"><xref ref-type="bibr" rid="B12">Bui (2022)</xref> (30)</td><td rowspan="1" colspan="1">120.0–150.0 137.87 ± 9.01</td><td rowspan="1" colspan="1">5.50–10.0 7.50 ± 1.18</td><td rowspan="1" colspan="1">12.0–16.0 14.15 ± 0.93</td><td rowspan="1" colspan="1">12.27–17.0 14.66 ± 1.34</td><td rowspan="1" colspan="1">13.20–18.00 15.02 ± 1.09</td><td rowspan="1" colspan="1">4.58–6.67 5.44 ± 0.86</td></tr><tr><td rowspan="5" colspan="1">
                      <italic>
                        <tp:taxon-name><tp:taxon-name-part taxon-name-part-type="genus" reg="Euroscaptor">E.</tp:taxon-name-part> <tp:taxon-name-part taxon-name-part-type="species" reg="kuznetsovi">kuznetsovi</tp:taxon-name-part></tp:taxon-name>
                      </italic>
                    </td><td rowspan="1" colspan="1"><xref ref-type="bibr" rid="B34">Kawada et al. (2012)</xref> (19) #</td><td rowspan="1" colspan="1">133.0–144.0 138.45 ± 3.39</td><td rowspan="1" colspan="1">14.0–17.0 15.37 ± 1.01</td><td rowspan="1" colspan="1">14.5–16.5 15.55 ± 0.50</td><td rowspan="1" colspan="1">14.5–17.0 15.95 ± 0.71</td><td rowspan="1" colspan="1">15.0–17.5 16.26 ± 0.77</td><td rowspan="1" colspan="1">11.1</td></tr><tr><td rowspan="1" colspan="1"><xref ref-type="bibr" rid="B30">Kawada (2016)</xref> (27) #</td><td rowspan="1" colspan="1">122.0–144.0 136.85 ± 4.97</td><td rowspan="1" colspan="1">10.0–17.0 14.69 ± 2.00</td><td rowspan="1" colspan="1">14.5–16.5 15.46 ± 0.46</td><td rowspan="1" colspan="1">14.5–17.0 15.91 ± 0.72</td><td rowspan="1" colspan="1">15.0–17.5 16.24 ± 0.74</td><td rowspan="1" colspan="1">8.19–11.81 10.73 ± 0.93</td></tr><tr><td rowspan="1" colspan="1">
                      <xref ref-type="bibr" rid="B66">Zemlemerova et al. (2016)</xref>
                    </td><td rowspan="1" colspan="1">132–136</td><td rowspan="1" colspan="1"/><td rowspan="1" colspan="1"/><td rowspan="1" colspan="1"/><td rowspan="1" colspan="1"/><td rowspan="1" colspan="1">11.4–12.5</td></tr><tr><td rowspan="1" colspan="1">
                      <xref ref-type="bibr" rid="B37">Kryštufek and Motokawa (2018)</xref>
                    </td><td rowspan="1" colspan="1">117–136</td><td rowspan="1" colspan="1">14–17</td><td rowspan="1" colspan="1">14.5–16.5</td><td rowspan="1" colspan="1"/><td rowspan="1" colspan="1"/><td rowspan="1" colspan="1">11.6–14.5</td></tr><tr><td rowspan="1" colspan="1"><xref ref-type="bibr" rid="B12">Bui (2022)</xref> (24)</td><td rowspan="1" colspan="1">115.4–144 137.37 ± 5.74</td><td rowspan="1" colspan="1">14–17.5 15.65 ± 1.09</td><td rowspan="1" colspan="1">14.5–18.4 15.73 ± 0.77</td><td rowspan="1" colspan="1">14.5–17 15.82 ± 0.69</td><td rowspan="1" colspan="1">15–17.9 16.36 ± 0.80</td><td rowspan="1" colspan="1">11.33–12.57 12.05 ± 0.4</td></tr><tr><td rowspan="3" colspan="1">
                      <italic>
                        <tp:taxon-name><tp:taxon-name-part taxon-name-part-type="genus" reg="Euroscaptor">E.</tp:taxon-name-part> <tp:taxon-name-part taxon-name-part-type="species" reg="orlovi">orlovi</tp:taxon-name-part></tp:taxon-name>
                      </italic>
                    </td><td rowspan="1" colspan="1">
                      <xref ref-type="bibr" rid="B66">Zemlemerova et al. (2016)</xref>
                    </td><td rowspan="1" colspan="1">115–129</td><td rowspan="1" colspan="1"/><td rowspan="1" colspan="1"/><td rowspan="1" colspan="1"/><td rowspan="1" colspan="1"/><td rowspan="1" colspan="1">12.6–13.7</td></tr><tr><td rowspan="1" colspan="1">
                      <xref ref-type="bibr" rid="B37">Kryštufek and Motokawa (2018)</xref>
                    </td><td rowspan="1" colspan="1">106–129</td><td rowspan="1" colspan="1">15–17.5</td><td rowspan="1" colspan="1">15.5</td><td rowspan="1" colspan="1"/><td rowspan="1" colspan="1"/><td rowspan="1" colspan="1">12.5–15.1</td></tr><tr><td rowspan="1" colspan="1"><xref ref-type="bibr" rid="B12">Bui (2022)</xref> (6)</td><td rowspan="1" colspan="1">115–137.62 127 ± 7.40</td><td rowspan="1" colspan="1">11.76–19.28 16 ± 2.29</td><td rowspan="1" colspan="1">13.43–15.5 14.87 ± 0.92</td><td rowspan="1" colspan="1">14–16.5 15.15 ± 0.73</td><td rowspan="1" colspan="1">15–16.5 15.83 ± 0.76</td><td rowspan="1" colspan="1">10.63–13.57 12.45 ± 0.67</td></tr><tr><td rowspan="1" colspan="1">
                      <italic>
                        <tp:taxon-name><tp:taxon-name-part taxon-name-part-type="genus" reg="Euroscaptor">E.</tp:taxon-name-part> <tp:taxon-name-part taxon-name-part-type="species" reg="longirostris">longirostris</tp:taxon-name-part></tp:taxon-name>
                      </italic>
                    </td><td rowspan="1" colspan="1">
                      <xref ref-type="bibr" rid="B57">Smith and Xie (2008)</xref>
                    </td><td rowspan="1" colspan="1">90–145</td><td rowspan="1" colspan="1">11.0–25</td><td rowspan="1" colspan="1">14–23</td><td rowspan="1" colspan="1"/><td rowspan="1" colspan="1"/><td rowspan="1" colspan="1"/></tr><tr><td rowspan="3" colspan="1">
                      <italic>
                        <tp:taxon-name><tp:taxon-name-part taxon-name-part-type="genus" reg="Euroscaptor">E.</tp:taxon-name-part> <tp:taxon-name-part taxon-name-part-type="species" reg="klossi">klossi</tp:taxon-name-part></tp:taxon-name>
                      </italic>
                    </td><td rowspan="1" colspan="1"><xref ref-type="bibr" rid="B34">Kawada et al. (2012)</xref> (2)</td><td rowspan="1" colspan="1">130.0–135.5</td><td rowspan="1" colspan="1">9.5–10.5</td><td rowspan="1" colspan="1">15</td><td rowspan="1" colspan="1">16</td><td rowspan="1" colspan="1">16.0–16.5</td><td rowspan="1" colspan="1">7.5</td></tr><tr><td rowspan="1" colspan="1"><xref ref-type="bibr" rid="B30">Kawada (2016)</xref> (4)</td><td rowspan="1" colspan="1">115.0–135.5 127.63 ± 8.81</td><td rowspan="1" colspan="1">9.5–13 11.25 ± 1.55</td><td rowspan="1" colspan="1">15.0–16.0 15.38 ± 0.48</td><td rowspan="1" colspan="1">16.0–17.0 16.38 ± 0.48</td><td rowspan="1" colspan="1">15.5–16.5 16.13 ± 0.48</td><td rowspan="1" colspan="1">7.01–11.30 8.91 ± 1.84</td></tr><tr><td rowspan="1" colspan="1">
                      <xref ref-type="bibr" rid="B57">Smith and Xie (2008)</xref>
                    </td><td rowspan="1" colspan="1">115–135.5</td><td rowspan="1" colspan="1">9.5–13</td><td rowspan="1" colspan="1">15–16</td><td rowspan="1" colspan="1"/><td rowspan="1" colspan="1"/><td rowspan="1" colspan="1">7–11.3</td></tr><tr><td rowspan="3" colspan="1">
                      <italic>
                        <tp:taxon-name><tp:taxon-name-part taxon-name-part-type="genus" reg="Euroscaptor">E.</tp:taxon-name-part> <tp:taxon-name-part taxon-name-part-type="species" reg="malayana">malayana</tp:taxon-name-part></tp:taxon-name>
                      </italic>
                    </td><td rowspan="1" colspan="1">
                      <xref ref-type="bibr" rid="B32">Kawada et al. (2008)</xref>
                    </td><td rowspan="1" colspan="1">124–134.5</td><td rowspan="1" colspan="1">4.5–8.5</td><td rowspan="1" colspan="1">14–16.5</td><td rowspan="1" colspan="1">15–17</td><td rowspan="1" colspan="1">15–19</td><td rowspan="1" colspan="1">3.35–6.59</td></tr><tr><td rowspan="1" colspan="1"><xref ref-type="bibr" rid="B30">Kawada (2016)</xref> (10)</td><td rowspan="1" colspan="1">128.5–134.5 131.15 ± 1.94</td><td rowspan="1" colspan="1">4.5–8.5 5.70 ± 1.09</td><td rowspan="1" colspan="1">14.5–16.5 15.50 ± 0.62</td><td rowspan="1" colspan="1">15.5–17.0 16.40 ± 0.57</td><td rowspan="1" colspan="1">15.0–16.5 15.80 ± 0.42</td><td rowspan="1" colspan="1">3.34–6.58 4.35 ± 0.86</td></tr><tr><td rowspan="1" colspan="1">
                      <xref ref-type="bibr" rid="B57">Smith and Xie (2008)</xref>
                    </td><td rowspan="1" colspan="1">128.5–134.5</td><td rowspan="1" colspan="1">4.5–8.5</td><td rowspan="1" colspan="1">14.5–16.5</td><td rowspan="1" colspan="1"/><td rowspan="1" colspan="1"/><td rowspan="1" colspan="1">3.3–6.6</td></tr><tr><td rowspan="1" colspan="1">
                      <italic>
                        <tp:taxon-name><tp:taxon-name-part taxon-name-part-type="genus" reg="Euroscaptor">E.</tp:taxon-name-part> <tp:taxon-name-part taxon-name-part-type="species" reg="grandis">grandis</tp:taxon-name-part></tp:taxon-name>
                      </italic>
                    </td><td rowspan="1" colspan="1">
                      <xref ref-type="bibr" rid="B40">Miller (1940)</xref>
                    </td><td rowspan="1" colspan="1">150</td><td rowspan="1" colspan="1">9.6</td><td rowspan="1" colspan="1">18</td><td rowspan="1" colspan="1">15</td><td rowspan="1" colspan="1"/><td rowspan="1" colspan="1"/></tr><tr><td rowspan="1" colspan="1">
                      <italic>
                        <tp:taxon-name><tp:taxon-name-part taxon-name-part-type="genus" reg="Euroscaptor">E.</tp:taxon-name-part> <tp:taxon-name-part taxon-name-part-type="species" reg="micrurus">micrurus</tp:taxon-name-part></tp:taxon-name>
                      </italic>
                    </td><td rowspan="1" colspan="1">
                      <xref ref-type="bibr" rid="B57">Smith and Xie (2008)</xref>
                    </td><td rowspan="1" colspan="1">128–135</td><td rowspan="1" colspan="1">5–9</td><td rowspan="1" colspan="1">15–16</td><td rowspan="1" colspan="1"/><td rowspan="1" colspan="1"/><td rowspan="1" colspan="1"/></tr></tbody></table></table-wrap><p><bold><italic>Pelage coloration</italic>.</bold> Dense, plush, and velvety, the dorsal pelage is a uniform dark greyish-black, with a faint silvery reflection on the hair tips creating a subtly iridescent, metallic sheen under direct light. The lateral flanks blend seamlessly into the ventral region. The ventral fur is slightly lighter, ranging from dusky grey to smoky brown, most prominent around the throat, chest, and inguinal regions. The fur around the muzzle, vibrissae base, and forefoot digits is short and uniform in color. The forefeet and hindfeet are sparsely furred and show exposed pinkish skin around the digits and palms. The tail is uniformly dark grey and bristle-covered.</p><p><bold><italic>Tail and caudal vertebrae</italic>.</bold> The tail of <italic><tp:taxon-name><tp:taxon-name-part taxon-name-part-type="genus" reg="Euroscaptor">E.</tp:taxon-name-part> <tp:taxon-name-part taxon-name-part-type="species" reg="darwini">darwini</tp:taxon-name-part></tp:taxon-name></italic> is extremely short, vestigial, with only approximately 1.5 mm protruding beyond the skin surface. The tail is nearly flush with the skin surface, with only a minute tip visible beyond the pelage. It is completely covered in sparse, short bristle-like hairs, forming a slightly tufted appearance. Osteological examination revealed a reduction in tail length, underlain by the presence of only 6 caudal vertebrae which is representing the most extreme case of caudal shortening documented within <italic><tp:taxon-name><tp:taxon-name-part taxon-name-part-type="genus" reg="Euroscaptor">Euroscaptor</tp:taxon-name-part></tp:taxon-name></italic> (Fig. <xref ref-type="fig" rid="F5">5</xref>).</p><fig id="F5" position="float" orientation="portrait"><object-id xmlns:xlink="http://www.w3.org/1999/xlink" content-type="doi" xlink:type="simple">10.3897/zookeys.1255.161942.figure5</object-id><object-id xmlns:xlink="http://www.w3.org/1999/xlink" content-type="arpha" xlink:type="simple">D54A71CA-FCBF-5D3F-847F-570429A5216F</object-id><label>Figure 5.</label><caption><p>Cranium, mandible, and pelvic bone of <italic><tp:taxon-name><tp:taxon-name-part taxon-name-part-type="genus" reg="Euroscaptor">E.</tp:taxon-name-part> <tp:taxon-name-part taxon-name-part-type="species" reg="darwini">darwini</tp:taxon-name-part></tp:taxon-name></italic> sp. nov.: (I) ♂ holotype, NTS.2024.PL.01, and (II) ♀ paratype, NTS.2025.PL.02. From top to bottom: a. Dorsal; b. Ventral; c, d. Lateral views of cranium and mandible, respectively; e, f. Lingual view (right side) of upper toothrow and lower toothrow, respectively; g. Four aspects of pelvis bone and caudal vertebrae.</p></caption><graphic xmlns:xlink="http://www.w3.org/1999/xlink" xlink:href="zookeys-1255-239_article-161942__-g005.jpg" position="float" orientation="portrait" xlink:type="simple" id="oo_1435341.jpg"><uri content-type="original_file" xlink:type="simple">https://binary.pensoft.net/fig/1435341</uri></graphic></fig><p><bold><italic>Forefeet and claws</italic>.</bold> The forefeet are proportionally large and robust, with hypertrophied palms and prominent digital claws, particularly on digits III and IV. The first digit bears a shorter but stout claw. The claws are strongly recurved and lightly pigmented with ivory tips. Hindfeet are slender, lacking the specialization seen in the forefeet.</p><p><bold><italic>Cranium <tp:taxon-name><tp:taxon-name-part taxon-name-part-type="genus" reg="Pelvic"/><tp:taxon-name-part taxon-name-part-type="species" reg="morphology">morphology</tp:taxon-name-part></tp:taxon-name></italic>.</bold> The cranium is diminutive, lightly built, and slender in profile, with a greatest length (GLS) of 30.51 mm falling within the lower size range documented for <italic><tp:taxon-name><tp:taxon-name-part taxon-name-part-type="genus" reg="Euroscaptor">Euroscaptor</tp:taxon-name-part></tp:taxon-name></italic> species in Vietnam (Table <xref ref-type="table" rid="T4">4</xref>). The rostrum is proportionally short and gradually tapered anteriorly, forming a triangular outline in dorsal view. In lateral aspect, the rostral region is straight and only slightly arched dorsally. The braincase is moderately inflated with a smoothly domed dorsal surface. The interorbital region is nearly parallel-sided, maintaining consistent height from the frontals to the parietals. The sagittal crest is absent, and the lambdoidal crest is low and rounded, contributing to the smooth contour of the posterior cranial vault. The zygomatic arches are poorly developed, lacking the thickened and laterally expanded <tp:taxon-name><tp:taxon-name-part taxon-name-part-type="genus" reg="Pelvic"/><tp:taxon-name-part taxon-name-part-type="species" reg="morphology">morphology</tp:taxon-name-part></tp:taxon-name> seen in larger species (Fig. <xref ref-type="fig" rid="F5">5c</xref>). The infraorbital foramina are small and positioned close to the anterior margin of the maxillae. The auditory bullae are dorsoventrally flattened, not extending beyond the posterior margin of the skull, and lacking any significant lateral inflation. The occipital region is gently rounded, with no prominent ridges or projections.</p><table-wrap id="T4" position="float" orientation="portrait"><label>Table 4.</label><caption><p>Craniodental measurements of the <italic><tp:taxon-name><tp:taxon-name-part taxon-name-part-type="genus" reg="Euroscaptor">Euroscaptor</tp:taxon-name-part></tp:taxon-name></italic> species in Vietnam. For measurements abbreviations, see Materials and methods section. The complete list of specimens included in the craniodental analysis is provided in Suppl. material <xref ref-type="supplementary-material" rid="S2">2</xref>.</p></caption><table id="TID0E1CDI" rules="all"><tbody><tr><th rowspan="2" colspan="1">Character</th><th rowspan="1" colspan="6">Species (n)</th></tr><tr><th rowspan="1" colspan="1"><italic><tp:taxon-name><tp:taxon-name-part taxon-name-part-type="genus" reg="Euroscaptor">E.</tp:taxon-name-part> <tp:taxon-name-part taxon-name-part-type="species" reg="darwini">darwini</tp:taxon-name-part></tp:taxon-name></italic> sp. nov. (5)</th><th rowspan="1" colspan="1"><italic><tp:taxon-name><tp:taxon-name-part taxon-name-part-type="genus" reg="Euroscaptor">E.</tp:taxon-name-part> <tp:taxon-name-part taxon-name-part-type="species" reg="subanura">subanura</tp:taxon-name-part></tp:taxon-name></italic> (21)</th><th rowspan="1" colspan="1"><italic><tp:taxon-name><tp:taxon-name-part taxon-name-part-type="genus" reg="Euroscaptor">E.</tp:taxon-name-part> <tp:taxon-name-part taxon-name-part-type="species" reg="ngoclinhensis">ngoclinhensis</tp:taxon-name-part></tp:taxon-name></italic> (4)</th><th rowspan="1" colspan="1"><italic><tp:taxon-name><tp:taxon-name-part taxon-name-part-type="genus" reg="Euroscaptor">E.</tp:taxon-name-part> <tp:taxon-name-part taxon-name-part-type="species" reg="parvidens">parvidens</tp:taxon-name-part></tp:taxon-name></italic> (13)</th><th rowspan="1" colspan="1"><italic><tp:taxon-name><tp:taxon-name-part taxon-name-part-type="genus" reg="Euroscaptor">E.</tp:taxon-name-part> <tp:taxon-name-part taxon-name-part-type="species" reg="kuznetsovi">kuznetsovi</tp:taxon-name-part></tp:taxon-name></italic> (11)</th><th rowspan="1" colspan="1"><italic><tp:taxon-name><tp:taxon-name-part taxon-name-part-type="genus" reg="Euroscaptor">E.</tp:taxon-name-part> <tp:taxon-name-part taxon-name-part-type="species" reg="orlovi">orlovi</tp:taxon-name-part></tp:taxon-name></italic> (3)</th></tr><tr><td rowspan="1" colspan="1">GLS</td><td rowspan="1" colspan="1">30.51–31.01 30.88 ± 0.21</td><td rowspan="1" colspan="1">29.49–31.69 30.71 ± 0.55</td><td rowspan="1" colspan="1">31.83–33.03 32.53 ± 0.54</td><td rowspan="1" colspan="1">33.53–34.76 34.07 ± 0.41</td><td rowspan="1" colspan="1">31.75–34.72 33.74 ± 0.73</td><td rowspan="1" colspan="1">32.87–33.91 33.50 ± 0.56</td></tr><tr><td rowspan="1" colspan="1">BB</td><td rowspan="1" colspan="1">13.77–14.26 14.02 ± 0.22</td><td rowspan="1" colspan="1">13.44–14.67 14.01 ± 0.29</td><td rowspan="1" colspan="1">14.37–14.76 14.59 ± 0.17</td><td rowspan="1" colspan="1">14.11–15.32 14.78 ± 0.33</td><td rowspan="1" colspan="1">14.71–15.67 15.22 ± 0.32</td><td rowspan="1" colspan="1">15.22–16.04 15.51 ± 0.46</td></tr><tr><td rowspan="1" colspan="1">IOB</td><td rowspan="1" colspan="1">6.72–6.87 6.82 ± 0.06</td><td rowspan="1" colspan="1">6.53–7.31 6.83 ± 0.2</td><td rowspan="1" colspan="1">6.72–7.21 6.98 ± 0.2</td><td rowspan="1" colspan="1">6.41–7.01 6.78 ± 0.16</td><td rowspan="1" colspan="1">6.67–7.58 7.04 ± 0.22</td><td rowspan="1" colspan="1">7.19–7.31 7.25 ± 0.06</td></tr><tr><td rowspan="1" colspan="1">
                      <abbrev xmlns:xlink="http://www.w3.org/1999/xlink" xlink:title="breadth between the infraorbital foramina" id="ABBRID0EREAI" xlink:type="simple">BIOF</abbrev>
                    </td><td rowspan="1" colspan="1">5.41–5.77 5.62 ± 0.14</td><td rowspan="1" colspan="1">6.07–6.46 6.25 ± 0.27</td><td rowspan="1" colspan="1">6.16–6.46 6.36 ± 0.14</td><td rowspan="1" colspan="1">6.53–6.76 6.64 ± 0.12</td><td rowspan="1" colspan="1">6.18–6.92 6.55 ± 0.21</td><td rowspan="1" colspan="1">6.26–6.37 6.32 ± 0.06</td></tr><tr><td rowspan="1" colspan="1">RB</td><td rowspan="1" colspan="1">4.12–4.27 4.19 ± 0.06</td><td rowspan="1" colspan="1">3.84–4.41 4.09 ± 0.14</td><td rowspan="1" colspan="1">4.06–4.34 4.20 ± 0.12</td><td rowspan="1" colspan="1">4.28–4.74 4.58 ± 0.13</td><td rowspan="1" colspan="1">4.13–4.47 4.33 ± 0.1</td><td rowspan="1" colspan="1">4.21–4.36 4.30 ± 0.08</td></tr><tr><td rowspan="1" colspan="1">
                      <abbrev xmlns:xlink="http://www.w3.org/1999/xlink" xlink:title="length of the zygomatic arch" id="ABBRID0ECGAI" xlink:type="simple">LZA</abbrev>
                    </td><td rowspan="1" colspan="1">7.88–8.22 8.01 ± 0.13</td><td rowspan="1" colspan="1">6.83–7.74 7.33 ± 0.26</td><td rowspan="1" colspan="1">8.11–8.72 8.31 ± 0.28</td><td rowspan="1" colspan="1">8.69–9.51 9.06 ± 0.27</td><td rowspan="1" colspan="1">8.38–9.08 8.62 ± 0.36</td><td rowspan="1" colspan="1">8.18–8.39 8.31 ± 0.11</td></tr><tr><td rowspan="1" colspan="1">PZRW</td><td rowspan="1" colspan="1">10.09–10.37 10.21 ± 0.11</td><td rowspan="1" colspan="1">9.19–10.18 9.87 ± 0.3</td><td rowspan="1" colspan="1">10.54–10.77 10.64 ± 0.1</td><td rowspan="1" colspan="1">10.02–11.15 10.57 ± 0.29</td><td rowspan="1" colspan="1">10.53–11.32 11.03 ± 0.27</td><td rowspan="1" colspan="1">10.44–10.79 10.64 ± 0.18</td></tr><tr><td rowspan="1" colspan="1">ACRB</td><td rowspan="1" colspan="1">6.93–7.19 7.06 ± 0.11</td><td rowspan="1" colspan="1">7.01–7.28 7.18 ± 0.07</td><td rowspan="1" colspan="1">6.66–6.74 6.70 ± 0.04</td><td rowspan="1" colspan="1">6.39–6.54 6.46 ± 0.05</td><td rowspan="1" colspan="1">7.25–7.45 7.32 ± 0.06</td><td rowspan="1" colspan="1">6.68–6.81 6.76 ± 0.07</td></tr><tr><td rowspan="1" colspan="1">FMW</td><td rowspan="1" colspan="1">3.35–3.54 3.43 ± 0.07</td><td rowspan="1" colspan="1">3.27–3.75 3.53 ± 0.16</td><td rowspan="1" colspan="1">3.81–4.02 3.89 ± 0.09</td><td rowspan="1" colspan="1">3.62–4.23 3.88 ± 0.18</td><td rowspan="1" colspan="1">3.55–4.09 3.76 ± 0.17</td><td rowspan="1" colspan="1">3.45–3.92 3.68 ± 0.24</td></tr><tr><td rowspan="1" colspan="1">CCoL</td><td rowspan="1" colspan="1">21.41–21.88 21.59 ± 0.17</td><td rowspan="1" colspan="1">20.75–22.43 21.62 ± 0.51</td><td rowspan="1" colspan="1">23.07–23.65 23.23 ± 0.28</td><td rowspan="1" colspan="1">23.21–24.86 24.1 ± 0.41</td><td rowspan="1" colspan="1">22.68–24.38 23.96 ± 0.48</td><td rowspan="1" colspan="1">23.55–24.02 23.85 ± 0.26</td></tr><tr><td rowspan="1" colspan="1">PL</td><td rowspan="1" colspan="1">11.61–12.16 11.92 ± 0.23</td><td rowspan="1" colspan="1">11.31–12.6 12.05 ± 0.37</td><td rowspan="1" colspan="1">12.58–12.97 12.75 ± 0.16</td><td rowspan="1" colspan="1">12.74–13.69 13.31 ± 0.3</td><td rowspan="1" colspan="1">12.92–14.18 13.64 ± 0.34</td><td rowspan="1" colspan="1">13.31–13.65 13.52 ± 0.19</td></tr><tr><td rowspan="1" colspan="1">I<sup>1</sup>–M<sup>3</sup></td><td rowspan="1" colspan="1">11.51–12.02 11.75 ± 0.23</td><td rowspan="1" colspan="1">11.19–12.72 11.81 ± 0.41</td><td rowspan="1" colspan="1">12.17–12.44 12.30 ± 0.11</td><td rowspan="1" colspan="1">12.51–13.24 12.81 ± 0.21</td><td rowspan="1" colspan="1">12.55–13.61 13.19 ± 0.34</td><td rowspan="1" colspan="1">12.85–13.21 13.03 ± 0.18</td></tr><tr><td rowspan="1" colspan="1">I<sup>1</sup>–P<sup>4</sup></td><td rowspan="1" colspan="1">7.15–7.53 7.35 ± 0.16</td><td rowspan="1" colspan="1">6.73–7.79 7.28 ± 0.3</td><td rowspan="1" colspan="1">7.29–7.72 7.45 ± 0.19</td><td rowspan="1" colspan="1">7.67–8.37 7.95 ± 0.2</td><td rowspan="1" colspan="1">7.75–8.37 8.04 ± 0.21</td><td rowspan="1" colspan="1">8.05–8.19 8.12 ± 0.07</td></tr><tr><td rowspan="1" colspan="1">I<sup>1</sup>–P<sup>3</sup></td><td rowspan="1" colspan="1">5.72–6.07 5.92 ± 0.14</td><td rowspan="1" colspan="1">5.16–6.06 5.7 ± 0.28</td><td rowspan="1" colspan="1">5.47–5.88 5.75 ± 0.19</td><td rowspan="1" colspan="1">5.84–6.45 6.15 ± 0.15</td><td rowspan="1" colspan="1">5.95–6.65 6.31 ± 0.21</td><td rowspan="1" colspan="1">6.27–6.54 6.40 ± 0.14</td></tr><tr><td rowspan="1" colspan="1">I<sup>1</sup>–C</td><td rowspan="1" colspan="1">2.94–3.17 3.03 ± 0.11</td><td rowspan="1" colspan="1">2.62–3.09 2.90 ± 0.15</td><td rowspan="1" colspan="1">3.02–3.21 3.11 ± 0.08</td><td rowspan="1" colspan="1">3.22–3.76 3.46 ± 0.17</td><td rowspan="1" colspan="1">3.01–3.39 3.22 ± 0.13</td><td rowspan="1" colspan="1">3.29–3.46 3.35 ± 0.09</td></tr><tr><td rowspan="1" colspan="1">C–M<sup>3</sup></td><td rowspan="1" colspan="1">10.13–10.44 10.25 ± 0.14</td><td rowspan="1" colspan="1">9.76–11.21 10.34 ± 0.41</td><td rowspan="1" colspan="1">10.69–10.99 10.79 ± 0.14</td><td rowspan="1" colspan="1">10.63–11.58 11.07 ± 0.27</td><td rowspan="1" colspan="1">11.04–11.83 11.49 ± 0.24</td><td rowspan="1" colspan="1">11.21–11.43 11.30 ± 0.11</td></tr><tr><td rowspan="1" colspan="1">C–P<sup>4</sup></td><td rowspan="1" colspan="1">5.51–5.93 5.69 ± 0.2</td><td rowspan="1" colspan="1">5.27–6.27 5.71 ± 0.31</td><td rowspan="1" colspan="1">5.59–5.97 5.74 ± 0.17</td><td rowspan="1" colspan="1">5.72–6.61 6.09 ± 0.25</td><td rowspan="1" colspan="1">5.89–6.45 6.18 ± 0.17</td><td rowspan="1" colspan="1">6.13–6.25 6.17 ± 0.07</td></tr><tr><td rowspan="1" colspan="1">P<sup>4</sup>–M<sup>3</sup></td><td rowspan="1" colspan="1">5.91–6.18 6.10 ± 0.11</td><td rowspan="1" colspan="1">5.71–6.58 6.14 ± 0.24</td><td rowspan="1" colspan="1">6.34–6.78 6.63 ± 0.2</td><td rowspan="1" colspan="1">6.39–6.87 6.67 ± 0.12</td><td rowspan="1" colspan="1">6.61–7.21 6.93 ± 0.2</td><td rowspan="1" colspan="1">6.62–6.77 6.68 ± 0.08</td></tr><tr><td rowspan="1" colspan="1">P<sup>1</sup>–P<sup>4</sup></td><td rowspan="1" colspan="1">3.99–4.11 4.06 ± 0.05</td><td rowspan="1" colspan="1">4.13–4.29 4.21 ± 0.07</td><td rowspan="1" colspan="1">4.01–4.14 4.08 ± 0.06</td><td rowspan="1" colspan="1">3.83–4.57 4.35 ± 0.21</td><td rowspan="1" colspan="1">4.44–4.87 4.58 ± 0.11</td><td rowspan="1" colspan="1">4.36–4.59 4.48 ± 0.12</td></tr><tr><td rowspan="1" colspan="1">M<sup>1</sup>–M<sup>3</sup></td><td rowspan="1" colspan="1">4.54–5.03 4.75 ± 0.19</td><td rowspan="1" colspan="1">4.34–5.21 4.73 ± 0.25</td><td rowspan="1" colspan="1">4.94–5.28 5.12 ± 0.14</td><td rowspan="1" colspan="1">4.86–5.23 5.06 ± 0.1</td><td rowspan="1" colspan="1">4.79–5.62 5.24 ± 0.23</td><td rowspan="1" colspan="1">5.09–5.34 5.19 ± 0.13</td></tr><tr><td rowspan="1" colspan="1">M<sup>2</sup>–M<sup>2</sup>W</td><td rowspan="1" colspan="1">6.71–7.17 6.96 ± 0.22</td><td rowspan="1" colspan="1">6.65–7.81 7.06 ± 0.27</td><td rowspan="1" colspan="1">7.41–7.68 7.57 ± 0.12</td><td rowspan="1" colspan="1">7.01–7.82 7.35 ± 0.2</td><td rowspan="1" colspan="1">7.14–7.71 7.44 ± 0.19</td><td rowspan="1" colspan="1">7.27–7.59 7.44 ± 0.16</td></tr><tr><td rowspan="1" colspan="1">CCW</td><td rowspan="1" colspan="1">3.64–3.85 3.74 ± 0.09</td><td rowspan="1" colspan="1">3.41–3.79 3.59 ± 0.11</td><td rowspan="1" colspan="1">3.57–3.79 3.65 ± 0.1</td><td rowspan="1" colspan="1">3.79–4.41 4.03 ± 0.18</td><td rowspan="1" colspan="1">3.69–4.04 3.88 ± 0.12</td><td rowspan="1" colspan="1">3.77–3.98 3.88 ± 0.11</td></tr><tr><td rowspan="1" colspan="1">PWCC</td><td rowspan="1" colspan="1">2.27–2.42 2.36 ± 0.06</td><td rowspan="1" colspan="1">2.16–2.54 2.32 ± 0.1</td><td rowspan="1" colspan="1">2.31–2.49 2.40 ± 0.1</td><td rowspan="1" colspan="1">2.32–2.69 2.52 ± 0.1</td><td rowspan="1" colspan="1">2.25–2.62 2.43 ± 0.12</td><td rowspan="1" colspan="1">2.36–2.73 2.50 ± 0.2</td></tr><tr><td rowspan="1" colspan="1">PWM<sup>2</sup>M<sup>2</sup></td><td rowspan="1" colspan="1">3.81–3.93 3.90 ± 0.05</td><td rowspan="1" colspan="1">3.48–4.18 3.84 ± 0.18</td><td rowspan="1" colspan="1">3.91–4.06 4.00 ± 0.07</td><td rowspan="1" colspan="1">3.67–4.21 3.93 ± 0.15</td><td rowspan="1" colspan="1">3.64–4.07 3.86 ± 0.14</td><td rowspan="1" colspan="1">3.88–3.95 3.91 ± 0.04</td></tr><tr><td rowspan="1" colspan="1">PWM<sup>3</sup>M<sup>3</sup></td><td rowspan="1" colspan="1">3.91–4.06 3.98 ± 0.06</td><td rowspan="1" colspan="1">3.67–4.35 4.06 ± 0.17</td><td rowspan="1" colspan="1">4.12–4.45 4.28 ± 0.17</td><td rowspan="1" colspan="1">3.94–4.46 4.21 ± 0.15</td><td rowspan="1" colspan="1">3.79–4.43 4.21 ± 0.21</td><td rowspan="1" colspan="1">4.26–4.31 4.28 ± 0.03</td></tr><tr><td rowspan="1" colspan="1">
                      <abbrev xmlns:xlink="http://www.w3.org/1999/xlink" xlink:title="Maximum Likelihood" id="ABBRID0ELVAI" xlink:type="simple">ML</abbrev>
                    </td><td rowspan="1" colspan="1">18.93–19.37 19.19 ± 0.16</td><td rowspan="1" colspan="1">18.33–20.28 19.24 ± 0.53</td><td rowspan="1" colspan="1">19.91–21.01 20.38 ± 0.48</td><td rowspan="1" colspan="1">20.61–22.02 21.42 ± 0.39</td><td rowspan="1" colspan="1">20.31–22.03 21.44 ± 0.44</td><td rowspan="1" colspan="1">21.04–21.46 21.21 ± 0.22</td></tr><tr><td rowspan="1" colspan="1">CAL</td><td rowspan="1" colspan="1">8.09–8.24 8.15 ± 0.06</td><td rowspan="1" colspan="1">7.69–8.49 8.15 ± 0.21</td><td rowspan="1" colspan="1">8.47–9.27 9.05 ± 0.38</td><td rowspan="1" colspan="1">8.61–9.53 9.24 ± 0.29</td><td rowspan="1" colspan="1">8.69–9.65 9.31 ± 0.26</td><td rowspan="1" colspan="1">9.05–9.17 9.09 ± 0.07</td></tr><tr><td rowspan="1" colspan="1">MH</td><td rowspan="1" colspan="1">5.73–5.84 5.78 ± 0.05</td><td rowspan="1" colspan="1">5.31–6.31 5.80 ± 0.26</td><td rowspan="1" colspan="1">6.01–6.21 6.14 ± 0.09</td><td rowspan="1" colspan="1">6.17–6.81 6.39 ± 0.19</td><td rowspan="1" colspan="1">6.03–6.81 6.49 ± 0.23</td><td rowspan="1" colspan="1">6.25–6.67 6.43 ± 0.22</td></tr><tr><td rowspan="1" colspan="1">i<sub>1</sub>–m<sub>3</sub></td><td rowspan="1" colspan="1">10.88–11.45 11.16 ± 0.23</td><td rowspan="1" colspan="1">10.47–11.87 11.14 ± 0.45</td><td rowspan="1" colspan="1">11.43–11.74 11.57 ± 0.13</td><td rowspan="1" colspan="1">11.77–12.36 12.04 ± 0.18</td><td rowspan="1" colspan="1">11.86–12.94 12.5 ± 0.33</td><td rowspan="1" colspan="1">11.96–12.36 12.22 ± 0.23</td></tr><tr><td rowspan="1" colspan="1">p<sub>1</sub>–m<sub>3</sub></td><td rowspan="1" colspan="1">8.99–9.43 9.21 ± 0.18</td><td rowspan="1" colspan="1">8.48–9.76 9.15 ± 0.37</td><td rowspan="1" colspan="1">9.29–9.57 9.44 ± 0.12</td><td rowspan="1" colspan="1">9.18–9.91 9.58 ± 0.18</td><td rowspan="1" colspan="1">9.74–10.55 10.23 ± 0.25</td><td rowspan="1" colspan="1">9.82–10.14 10.01 ± 0.17</td></tr><tr><td rowspan="1" colspan="1">p<sub>4</sub>–m<sub>3</sub></td><td rowspan="1" colspan="1">6.07–6.47 6.28 ± 0.16</td><td rowspan="1" colspan="1">5.85–6.68 6.28 ± 0.28</td><td rowspan="1" colspan="1">6.51–6.89 6.70 ± 0.21</td><td rowspan="1" colspan="1">6.16–6.89 6.65 ± 0.2</td><td rowspan="1" colspan="1">6.72–7.47 7.14 ± 0.23</td><td rowspan="1" colspan="1">6.62–6.94 6.78 ± 0.16</td></tr><tr><td rowspan="1" colspan="1">i<sub>1</sub>–p<sub>4</sub></td><td rowspan="1" colspan="1">6.11–6.27 6.21 ± 0.06</td><td rowspan="1" colspan="1">6.16–6.33 6.23 ± 0.06</td><td rowspan="1" colspan="1">6.25–6.31 6.27 ± 0.03</td><td rowspan="1" colspan="1">6.53–6.71 6.64 ± 0.06</td><td rowspan="1" colspan="1">6.78–7.06 6.93 ± 0.08</td><td rowspan="1" colspan="1">6.67–6.81 6.75 ± 0.07</td></tr><tr><td rowspan="1" colspan="1">m<sub>1</sub>–m<sub>3</sub></td><td rowspan="1" colspan="1">4.89–5.29 5.05 ± 0.16</td><td rowspan="1" colspan="1">4.62–5.49 5.01 ± 0.27</td><td rowspan="1" colspan="1">4.98–5.42 5.27 ± 0.2</td><td rowspan="1" colspan="1">5.17–5.59 5.36 ± 0.1</td><td rowspan="1" colspan="1">5.27–6.18 5.68 ± 0.28</td><td rowspan="1" colspan="1">5.34–5.53 5.45 ± 0.1</td></tr><tr><td rowspan="1" colspan="1">i<sub>1</sub>–c</td><td rowspan="1" colspan="1">1.54–1.63 1.59 ± 0.04</td><td rowspan="1" colspan="1">1.65–1.88 1.76 ± 0.08</td><td rowspan="1" colspan="1">1.68–1.96 1.79 ± 0.13</td><td rowspan="1" colspan="1">1.93–2.27 2.11 ± 0.09</td><td rowspan="1" colspan="1">1.83–2.16 1.96 ± 0.11</td><td rowspan="1" colspan="1">1.74–1.81 1.77 ± 0.04</td></tr><tr><td rowspan="1" colspan="1">i<sub>1</sub>–p<sub>1</sub></td><td rowspan="1" colspan="1">2.95–3.19 3.04 ± 0.09</td><td rowspan="1" colspan="1">2.77–3.34 3.09 ± 0.15</td><td rowspan="1" colspan="1">3.05–3.16 3.12 ± 0.05</td><td rowspan="1" colspan="1">3.52–3.88 3.68 ± 0.12</td><td rowspan="1" colspan="1">3.29–3.71 3.47 ± 0.14</td><td rowspan="1" colspan="1">3.37–3.54 3.48 ± 0.1</td></tr><tr><td rowspan="1" colspan="1">p<sub>1</sub>–p<sub>4</sub></td><td rowspan="1" colspan="1">3.97–4.19 4.10 ± 0.09</td><td rowspan="1" colspan="1">3.63–4.39 4.00 ± 0.19</td><td rowspan="1" colspan="1">3.91–4.14 3.99 ± 0.1</td><td rowspan="1" colspan="1">3.94–4.41 4.18 ± 0.16</td><td rowspan="1" colspan="1">4.27–4.69 4.46 ± 0.13</td><td rowspan="1" colspan="1">4.41–4.58 4.49 ± 0.09</td></tr></tbody></table></table-wrap><p><bold><italic>Mandible and dentition</italic>.</bold> The mandible of holotype is delicate and moderately arched, with a slender ascending ramus and a weakly developed angular process. The lower border of the mandible is gently concave; the coronoid process is narrow and slightly recurved. The mandibular condyle is small, and the mandibular symphysis is short and tightly fused. The species retains the primitive fossorial mole dental formula: I3/3, C1/1, P4/4, M3/3 = 44. The first upper incisor (I<sup>1</sup>) slightly recurved posteriorly and has a prominent cutting edge. I<sup>2</sup> and I<sup>3</sup> are slightly smaller than I<sup>1</sup>, closely aligned, and gradually taper in height and volume. In the lower jaw, the first incisor (i<sub>1</sub>) is small and curves slightly forward, while i<sub>2</sub> and i<sub>3</sub> are smaller and aligned along the lateral mandibular toothrow. The upper canines (C<sup>1</sup>) are moderate in size, conical, and do not protrude strongly beyond the adjacent teeth, while the lower canines (c<sub>1</sub>) are similar in shape to the three lower incisors. The premolars (P<sup>1</sup>–P<sup>4</sup> / p<sub>1</sub>–p<sub>4</sub>) are asymmetrical in size. In the upper jaw, P<sup>2</sup> is the smallest of the series, whereas P<sup>4</sup> is the largest and more robust in overall dimensions—nearly 2.5 times the size of P<sup>2</sup>. P<sup>1</sup> and P<sup>3</sup> are almost equal in crown height. In the lower jaw, there is a clear size progression, with p<sub>4</sub> being the largest. The p<sub>1</sub> and p<sub>4</sub> are subequal, while p<sub>2</sub> is slightly reduced. The upper molars (M<sup>1</sup>–M<sup>3</sup>) exhibit a narrow lingual margin, and instead of hypocones, they possess well-developed metaconules, especially on P<sup>2</sup> and P<sup>1</sup>, which are clearly visible from the lingual view. M<sup>3</sup> displays a triangular occlusal outline, with a prominent trigon and an anteriorly shifted protocone. The lower molars (m<sub>1</sub>–m<sub>3</sub>) lack hypoconulids, and cuspid separation is relatively weak.</p><p><bold><italic><tp:taxon-name><tp:taxon-name-part taxon-name-part-type="genus" reg="Pelvic">Pelvic</tp:taxon-name-part> <tp:taxon-name-part taxon-name-part-type="species" reg="morphology">morphology</tp:taxon-name-part></tp:taxon-name></italic>.</bold> The pelvic girdle is slender and reduced in overall robustness. The ischia are shortened and thin, contributing to a narrow pelvic outlet (Fig. <xref ref-type="fig" rid="F5">5</xref>). The sacral vertebrae articulate weakly with the ilia, and the pelvis shows no evidence of expanded muscle attachment sites.</p></tp:treatment-sec><tp:treatment-sec sec-type="description" id="SECID0ERABI"><title>Female secondary sexual characters.</title><p>The adult female paratype (NTS.2025.PL.02) exhibits clearly identifiable sexual characteristics indicative of reproductive maturity (Fig. <xref ref-type="fig" rid="F6">6</xref>). External morphological inspection reveals the presence of two pairs of inguinal mammae, symmetrically positioned along the lower abdomen. The nipples are well-developed and slightly protruding, with the surrounding fur slightly parted. The most prominent external feature is a conspicuous pale-yellow ventral pattern, extending longitudinally from the lower thoracic region to the pelvic area. The streak is localized along the midline, forming a contrast with the darker grey–brown ventral pelage, and is absent in male and non-breeding female specimens examined in the series. This individual was confirmed to be gravid at the time of capture, based on visible abdominal distension and the presence of developing embryos upon dissection.</p><fig id="F6" position="float" orientation="portrait"><object-id xmlns:xlink="http://www.w3.org/1999/xlink" content-type="doi" xlink:type="simple">10.3897/zookeys.1255.161942.figure6</object-id><object-id xmlns:xlink="http://www.w3.org/1999/xlink" content-type="arpha" xlink:type="simple">A0D1D55D-BF38-5CE6-867A-B5C12C7AEA93</object-id><label>Figure 6.</label><caption><p>External <tp:taxon-name><tp:taxon-name-part taxon-name-part-type="genus" reg="Pelvic"/><tp:taxon-name-part taxon-name-part-type="species" reg="morphology">morphology</tp:taxon-name-part></tp:taxon-name> of <italic><tp:taxon-name><tp:taxon-name-part taxon-name-part-type="genus" reg="Euroscaptor">Euroscaptor</tp:taxon-name-part> <tp:taxon-name-part taxon-name-part-type="species" reg="darwini">darwini</tp:taxon-name-part></tp:taxon-name></italic> sp. nov. a. Lateral–ventral view of partial body in laboratory; b. Dorsal view; c. Ventral view; d. Lateral view; e. Truncated–tailed of paratype specimen (NTS.2025.PL.02, ♀).</p></caption><graphic xmlns:xlink="http://www.w3.org/1999/xlink" xlink:href="zookeys-1255-239_article-161942__-g006.jpg" position="float" orientation="portrait" xlink:type="simple" id="oo_1435342.jpg"><uri content-type="original_file" xlink:type="simple">https://binary.pensoft.net/fig/1435342</uri></graphic></fig></tp:treatment-sec><tp:treatment-sec sec-type="variation" id="SECID0E3BBI"><title>Variation.</title><p>The holotype displays a uniformly dark greyish–black dorsum with a faint silvery sheen, while the ventral surface is only marginally lighter, resulting in a nearly unicolored appearance. In contrast, female paratypes show more pronounced ventral pallor, especially in the throat and pelvic regions, sometimes accompanied by a brownish tinge around the chest. The pregnant female (NTS.2025.PL.02) has a distinct pale-yellow fur area on the mid-ventral surface. Particularly, female paratypes (<italic>n</italic> = 4) exhibit significantly larger craniodental dimensions than the male holotype (Fig. <xref ref-type="fig" rid="F5">5</xref>, Table <xref ref-type="table" rid="T4">4</xref>). Female specimens show greater GLS (≤31.01 mm), maxillary toothrow length, and mandibular length in size. However, the overall dental <tp:taxon-name><tp:taxon-name-part taxon-name-part-type="genus" reg="Pelvic"/><tp:taxon-name-part taxon-name-part-type="species" reg="morphology">morphology</tp:taxon-name-part></tp:taxon-name> remains conserved across sexes. Variation is also apparent in tail vertebrae counts. The holotype male possesses only six caudal vertebrae, which corresponds to its externally vestigial tail. In the four female paratypes, three individuals (NTS.2025.PL.03, NTS.2025.PL.04, NTS.2025.PL.05) also exhibit six caudal vertebrae, but the pregnant female (NTS.2025.PL.02) differs in having seven (Fig. <xref ref-type="fig" rid="F5">5g</xref>).</p></tp:treatment-sec><tp:treatment-sec sec-type="etymology" id="SECID0EZCBI"><title>Etymology.</title><p>The specific epithet <italic>darwini</italic> honors the eminent naturalist Charles Darwin, whose foundational contributions to evolutionary biology have profoundly influenced modern systematics and the understanding of speciation. Darwin’s insights have had a particularly strong impact on the authors of this study. We propose “Darwin’s mole” as the English common name, and “Chuột chũi Darwin” as the Vietnamese common name, reflecting the most prominent morphological trait and honoring the individual commemorated.</p></tp:treatment-sec><tp:treatment-sec sec-type="distribution" id="SECID0EBDBI"><title>Distribution.</title><p><italic><tp:taxon-name><tp:taxon-name-part taxon-name-part-type="genus" reg="Euroscaptor">Euroscaptor</tp:taxon-name-part> <tp:taxon-name-part taxon-name-part-type="species" reg="darwini">darwini</tp:taxon-name-part></tp:taxon-name></italic> sp. nov. is currently known only from its type locality within Pu Luong NR, Thanh Hoa Province, north-central Vietnam. All known specimens were collected along a forested elevational transect on the southwestern ridge of Pu Luong Mountain, at altitudes ranging from 900 to 1100 meters a.s.l.</p></tp:treatment-sec><tp:treatment-sec sec-type="Ecological habitat notes" id="SECID0ESDBI"><title>Ecological habitat notes.</title><p><italic><tp:taxon-name><tp:taxon-name-part taxon-name-part-type="genus" reg="Euroscaptor">Euroscaptor</tp:taxon-name-part> <tp:taxon-name-part taxon-name-part-type="species" reg="darwini">darwini</tp:taxon-name-part></tp:taxon-name></italic> sp. nov. was encountered in closed-canopy primary evergreen forest at the Pu Luong NR. The forest at the collection sites exhibits a dense, stratified structure with an upper canopy dominated by large dipterocarp and <tp:taxon-name><tp:taxon-name-part taxon-name-part-type="family">Fagaceae</tp:taxon-name-part></tp:taxon-name> trees, an understory layer of palms, shrubs, and saplings, and a ground layer covered in deep leaf litter, decomposing organic material, and fine root networks. The soil is dark brown to reddish, loamy to clay-loam in texture, moist but well-drained, and free of surface rocks or exposed limestone. Specimens were collected along narrow animal paths, under thick vegetation, and beside moss-covered tree bases, where soil is particularly soft and cool. All trapping sites were located in non-karst areas with friable, humus-rich forest soils, and deep, organic substrates.</p></tp:treatment-sec><tp:treatment-sec sec-type="comparisons" id="SECID0EIEBI"><title>Comparisons.</title><p>The new species is distinguished from its close congeners by its truncated tail, along with distinctive cranial <tp:taxon-name><tp:taxon-name-part taxon-name-part-type="genus" reg="Pelvic"/><tp:taxon-name-part taxon-name-part-type="species" reg="morphology">morphology</tp:taxon-name-part></tp:taxon-name>, including a slender zygomatic arch and a narrow pelvic structure.</p><p><italic><tp:taxon-name><tp:taxon-name-part taxon-name-part-type="genus" reg="Euroscaptor">Euroscaptor</tp:taxon-name-part> <tp:taxon-name-part taxon-name-part-type="species" reg="darwini">darwini</tp:taxon-name-part></tp:taxon-name></italic> sp. nov. is most similar morphologically to <italic><tp:taxon-name><tp:taxon-name-part taxon-name-part-type="genus" reg="Euroscaptor">E.</tp:taxon-name-part> <tp:taxon-name-part taxon-name-part-type="species" reg="subanura">subanura</tp:taxon-name-part></tp:taxon-name></italic>, with which it shares a markedly reduced tail length and compact body proportions. However, they differ in both craniodental <tp:taxon-name><tp:taxon-name-part taxon-name-part-type="genus" reg="Pelvic"/><tp:taxon-name-part taxon-name-part-type="species" reg="morphology">morphology</tp:taxon-name-part></tp:taxon-name> and external characters. Interestingly, despite the significantly narrower breadth across the interorbital foramina (<abbrev xmlns:xlink="http://www.w3.org/1999/xlink" xlink:title="breadth between the infraorbital foramina" id="ABBRID0EYFBI" xlink:type="simple">BIOF</abbrev>: 5.41–5.77 mm in <italic><tp:taxon-name><tp:taxon-name-part taxon-name-part-type="genus" reg="Euroscaptor">E.</tp:taxon-name-part> <tp:taxon-name-part taxon-name-part-type="species" reg="darwini">darwini</tp:taxon-name-part></tp:taxon-name></italic> vs 6.07–6.46 mm in <italic><tp:taxon-name><tp:taxon-name-part taxon-name-part-type="genus" reg="Euroscaptor">E.</tp:taxon-name-part> <tp:taxon-name-part taxon-name-part-type="species" reg="subanura">subanura</tp:taxon-name-part></tp:taxon-name></italic>), the lateral zygomatic arch (<abbrev xmlns:xlink="http://www.w3.org/1999/xlink" xlink:title="length of the zygomatic arch" id="ABBRID0ESGBI" xlink:type="simple">LZA</abbrev>) in <italic><tp:taxon-name><tp:taxon-name-part taxon-name-part-type="genus" reg="Euroscaptor">E.</tp:taxon-name-part> <tp:taxon-name-part taxon-name-part-type="species" reg="darwini">darwini</tp:taxon-name-part></tp:taxon-name></italic> is remarkably elongated (7.88–8.22 mm), exceeding that of <italic><tp:taxon-name><tp:taxon-name-part taxon-name-part-type="genus" reg="Euroscaptor">E.</tp:taxon-name-part> <tp:taxon-name-part taxon-name-part-type="species" reg="subanura">subanura</tp:taxon-name-part></tp:taxon-name></italic> (6.83–7.74). This associated with differences in the shape of the zygomatic arch: in <italic><tp:taxon-name><tp:taxon-name-part taxon-name-part-type="genus" reg="Euroscaptor">E.</tp:taxon-name-part> <tp:taxon-name-part taxon-name-part-type="species" reg="darwini">darwini</tp:taxon-name-part></tp:taxon-name></italic>, the arch is slender and tapers posteriorly toward the palatine, whereas in <italic><tp:taxon-name><tp:taxon-name-part taxon-name-part-type="genus" reg="Euroscaptor">E.</tp:taxon-name-part> <tp:taxon-name-part taxon-name-part-type="species" reg="subanura">subanura</tp:taxon-name-part></tp:taxon-name></italic>, the anterior part zygomatic arch is slightly expanded laterally, resulting in a more parallel configuration between the left and right arches (Fig. <xref ref-type="fig" rid="F7">7</xref>). This zygomatic difference is further supported by comparative measurements across multiple <italic><tp:taxon-name><tp:taxon-name-part taxon-name-part-type="genus" reg="Euroscaptor">E.</tp:taxon-name-part> <tp:taxon-name-part taxon-name-part-type="species" reg="subanura">subanura</tp:taxon-name-part></tp:taxon-name></italic> populations. All examined populations of <italic><tp:taxon-name><tp:taxon-name-part taxon-name-part-type="genus" reg="Euroscaptor">E.</tp:taxon-name-part> <tp:taxon-name-part taxon-name-part-type="species" reg="subanura">subanura</tp:taxon-name-part></tp:taxon-name></italic>—from Tam Dao, Na Hang, Xuan Son, Ba Vi, and Pu Huong—exhibit consistently shorter <abbrev xmlns:xlink="http://www.w3.org/1999/xlink" xlink:title="length of the zygomatic arch" id="ABBRID0E3IBI" xlink:type="simple">LZA</abbrev> values (Fig. <xref ref-type="fig" rid="F8">8</xref>, Table <xref ref-type="table" rid="T5">5</xref>).</p><table-wrap id="T5" position="float" orientation="portrait"><label>Table 5.</label><caption><p>Craniodental measurements (in mm) of type specimens of <italic><tp:taxon-name><tp:taxon-name-part taxon-name-part-type="genus" reg="Euroscaptor">Euroscaptor</tp:taxon-name-part> <tp:taxon-name-part taxon-name-part-type="species" reg="darwini">darwini</tp:taxon-name-part></tp:taxon-name></italic> sp. nov. (Voucher: 1♂ NTS.2024.PL.01; 4♀♀ NTS.2025.PL.02–NTS.2025.PL.05) and <italic><tp:taxon-name><tp:taxon-name-part taxon-name-part-type="genus" reg="Euroscaptor">E.</tp:taxon-name-part> <tp:taxon-name-part taxon-name-part-type="species" reg="subanura">subanura</tp:taxon-name-part></tp:taxon-name></italic> (Voucher: 4♂♂ SIK0882, SIK0884, SIK0875, SIK0876; 1♀ SIK0883), as well as additional specimens representing three other Vietnamese populations of <italic><tp:taxon-name><tp:taxon-name-part taxon-name-part-type="genus" reg="Euroscaptor">E.</tp:taxon-name-part> <tp:taxon-name-part taxon-name-part-type="species" reg="subanura">subanura</tp:taxon-name-part></tp:taxon-name></italic> from Pu Huong NR (Nghe An Province), Na Hang (Tuyen Quang Province), and Xuan Son NP (Phu Tho Province).</p></caption><table id="TID0EILAK" rules="all"><tbody><tr><th rowspan="3" colspan="1">Character</th><th rowspan="1" colspan="2"><italic><tp:taxon-name><tp:taxon-name-part taxon-name-part-type="genus" reg="Euroscaptor">E.</tp:taxon-name-part> <tp:taxon-name-part taxon-name-part-type="species" reg="darwini">darwini</tp:taxon-name-part></tp:taxon-name></italic> sp. nov.</th><th rowspan="1" colspan="2">
                      <italic>
                        <tp:taxon-name><tp:taxon-name-part taxon-name-part-type="genus" reg="Euroscaptor">E.</tp:taxon-name-part> <tp:taxon-name-part taxon-name-part-type="species" reg="subanura">subanura</tp:taxon-name-part></tp:taxon-name>
                      </italic>
                    </th><th rowspan="1" colspan="1">
                      <italic>
                        <tp:taxon-name><tp:taxon-name-part taxon-name-part-type="genus" reg="Euroscaptor">E.</tp:taxon-name-part> <tp:taxon-name-part taxon-name-part-type="species" reg="subanura">subanura</tp:taxon-name-part></tp:taxon-name>
                      </italic>
                    </th><th rowspan="1" colspan="1">
                      <italic>
                        <tp:taxon-name><tp:taxon-name-part taxon-name-part-type="genus" reg="Euroscaptor">E.</tp:taxon-name-part> <tp:taxon-name-part taxon-name-part-type="species" reg="subanura">subanura</tp:taxon-name-part></tp:taxon-name>
                      </italic>
                    </th><th rowspan="1" colspan="2">
                      <italic>
                        <tp:taxon-name><tp:taxon-name-part taxon-name-part-type="genus" reg="Euroscaptor">E.</tp:taxon-name-part> <tp:taxon-name-part taxon-name-part-type="species" reg="subanura">subanura</tp:taxon-name-part></tp:taxon-name>
                      </italic>
                    </th></tr><tr><th rowspan="1" colspan="2">Pu Luong NR (Thanh Hoa) pop.</th><th rowspan="1" colspan="2">Tam Dao (Tuyen Quang) pop.</th><th rowspan="1" colspan="1">Pu Huong NR (Nghe An) pop.</th><th rowspan="1" colspan="1">Na Hang (Tuyen Quang) pop.</th><th rowspan="1" colspan="2">Xuan Son NP (Phu Tho) pop.</th></tr><tr><th rowspan="1" colspan="1">Male (1)</th><th rowspan="1" colspan="1">Female (4)</th><th rowspan="1" colspan="1">Male (4)</th><th rowspan="1" colspan="1">Female (1)</th><th rowspan="1" colspan="1">Female (1)</th><th rowspan="1" colspan="1">Male (2)</th><th rowspan="1" colspan="1">Male (3)</th><th rowspan="1" colspan="1">Female (6)</th></tr><tr><td rowspan="1" colspan="1">GLS</td><td rowspan="1" colspan="1">30.51</td><td rowspan="1" colspan="1">30.94–31.01 30.97 ± 0.03</td><td rowspan="1" colspan="1">30.44–30.96 30.66 ± 0.22</td><td rowspan="1" colspan="1">31.41</td><td rowspan="1" colspan="1">31.33</td><td rowspan="1" colspan="1">30.75–31.69 31.22 ± 0.66</td><td rowspan="1" colspan="1">30.49–30.98 30.78 ± 0.26</td><td rowspan="1" colspan="1">29.96–31.02 30.48 ± 0.57</td></tr><tr><td rowspan="1" colspan="1">BB</td><td rowspan="1" colspan="1">13.76</td><td rowspan="1" colspan="1">13.84–14.26 14.08 ± 0.21</td><td rowspan="1" colspan="1">13.44–14.23 13.75 ± 0.34</td><td rowspan="1" colspan="1">14.44</td><td rowspan="1" colspan="1">14.33</td><td rowspan="1" colspan="1">13.93–14.67 14.30 ± 0.52</td><td rowspan="1" colspan="1">13.91–14.47 14.15 ± 0.29</td><td rowspan="1" colspan="1">13.58–14.19 13.92 ± 0.23</td></tr><tr><td rowspan="1" colspan="1">IOB</td><td rowspan="1" colspan="1">6.72</td><td rowspan="1" colspan="1">6.83–6.87 6.85 ± 0.02</td><td rowspan="1" colspan="1">6.57–6.86 6.77 ± 0.14</td><td rowspan="1" colspan="1">6.97</td><td rowspan="1" colspan="1">6.74</td><td rowspan="1" colspan="1">7.13–7.14 7.14 ± 0.01</td><td rowspan="1" colspan="1">6.59–7.05 6.79 ± 0.24</td><td rowspan="1" colspan="1">6.53–7.13 6.82 ± 0.21</td></tr><tr><td rowspan="1" colspan="1">
                      <abbrev xmlns:xlink="http://www.w3.org/1999/xlink" xlink:title="breadth between the infraorbital foramina" id="ABBRID0EHRBI" xlink:type="simple">BIOF</abbrev>
                    </td><td rowspan="1" colspan="1">5.41</td><td rowspan="1" colspan="1">5.59–5.77 5.68 ± 0.09</td><td rowspan="1" colspan="1">6.13–6.21 6.17 ± 0.04</td><td rowspan="1" colspan="1">6.21</td><td rowspan="1" colspan="1">6.27</td><td rowspan="1" colspan="1">6.27–6.35 6.31 ± 0.06</td><td rowspan="1" colspan="1">6.12–6.22 6.16 ± 0.05</td><td rowspan="1" colspan="1">6.16–6.38 6.29 ± 0.08</td></tr><tr><td rowspan="1" colspan="1">RB</td><td rowspan="1" colspan="1">4.12</td><td rowspan="1" colspan="1">4.17–4.27 4.21 ± 0.04</td><td rowspan="1" colspan="1">3.84–4.29 4.10 ± 0.19</td><td rowspan="1" colspan="1">4.21</td><td rowspan="1" colspan="1">4.26</td><td rowspan="1" colspan="1">3.99–4.41 4.20 ± 0.3</td><td rowspan="1" colspan="1">3.96–4.16 4.03 ± 0.11</td><td rowspan="1" colspan="1">4.04–4.28 4.13 ± 0.09</td></tr><tr><td rowspan="1" colspan="1">
                      <abbrev xmlns:xlink="http://www.w3.org/1999/xlink" xlink:title="length of the zygomatic arch" id="ABBRID0EETBI" xlink:type="simple">LZA</abbrev>
                    </td><td rowspan="1" colspan="1">8.22</td><td rowspan="1" colspan="1">7.88–8.02 7.96 ± 0.06</td><td rowspan="1" colspan="1">7.24–7.61 7.43 ± 0.16</td><td rowspan="1" colspan="1">7.68</td><td rowspan="1" colspan="1">7.63</td><td rowspan="1" colspan="1">7.01–7.54 7.28 ± 0.37</td><td rowspan="1" colspan="1">7.15–7.51 7.28 ± 0.2</td><td rowspan="1" colspan="1">7.11–7.51 7.28 ± 0.17</td></tr><tr><td rowspan="1" colspan="1">PZRW</td><td rowspan="1" colspan="1">10.23</td><td rowspan="1" colspan="1">10.09–10.37 10.21 ± 0.13</td><td rowspan="1" colspan="1">10.01–10.17 10.09 ± 0.08</td><td rowspan="1" colspan="1">10.13</td><td rowspan="1" colspan="1">9.85</td><td rowspan="1" colspan="1">9.96–10.18 10.07 ± 0.16</td><td rowspan="1" colspan="1">9.19–9.64 9.44 ± 0.23</td><td rowspan="1" colspan="1">9.34–10.16 9.78 ± 0.36</td></tr><tr><td rowspan="1" colspan="1">ACRB</td><td rowspan="1" colspan="1">6.92</td><td rowspan="1" colspan="1">6.98–7.19 7.09 ± 0.11</td><td rowspan="1" colspan="1">7.12–7.26 7.19 ± 0.07</td><td rowspan="1" colspan="1">7.29</td><td rowspan="1" colspan="1">7.18</td><td rowspan="1" colspan="1">7.27–7.35 7.31 ± 0.06</td><td rowspan="1" colspan="1">7.01–7.16 7.11 ± 0.08</td><td rowspan="1" colspan="1">7.11–7.28 7.21 ± 0.07</td></tr><tr><td rowspan="1" colspan="1">FMW</td><td rowspan="1" colspan="1">3.35</td><td rowspan="1" colspan="1">3.38–3.54 3.45 ± 0.07</td><td rowspan="1" colspan="1">3.27–3.71 3.46 ± 0.19</td><td rowspan="1" colspan="1">3.27</td><td rowspan="1" colspan="1">3.67</td><td rowspan="1" colspan="1">3.35–3.58 3.47 ± 0.16</td><td rowspan="1" colspan="1">3.51–3.67 3.57 ± 0.09</td><td rowspan="1" colspan="1">3.45–3.75 3.63 ± 0.13</td></tr><tr><td rowspan="1" colspan="1">CCoL</td><td rowspan="1" colspan="1">21.41</td><td rowspan="1" colspan="1">21.54–21.88 21.64 ± 0.16</td><td rowspan="1" colspan="1">21.42–21.83 21.68 ± 0.2</td><td rowspan="1" colspan="1">22.31</td><td rowspan="1" colspan="1">22.26</td><td rowspan="1" colspan="1">21.49–22.13 21.81 ± 0.45</td><td rowspan="1" colspan="1">20.92–21.48 21.05 ± 0.45</td><td rowspan="1" colspan="1">21.15–21.91 21.52 ± 0.42</td></tr><tr><td rowspan="1" colspan="1">PL</td><td rowspan="1" colspan="1">11.61</td><td rowspan="1" colspan="1">11.81–12.16 12 ± 0.17</td><td rowspan="1" colspan="1">11.55–12.53 12.03 ± 0.4</td><td rowspan="1" colspan="1">12.6</td><td rowspan="1" colspan="1">12.32</td><td rowspan="1" colspan="1">11.72–12.51 12.12 ± 0.56</td><td rowspan="1" colspan="1">11.98–12.38 12.12 ± 0.22</td><td rowspan="1" colspan="1">12.11–12.69 12.38 ± 0.31</td></tr><tr><td rowspan="1" colspan="1">I<sup>1</sup>–M<sup>3</sup></td><td rowspan="1" colspan="1">11.51</td><td rowspan="1" colspan="1">11.59–12.02 11.81 ± 0.22</td><td rowspan="1" colspan="1">11.86–12.14 11.98 ± 0.12</td><td rowspan="1" colspan="1">12.72</td><td rowspan="1" colspan="1">12.16</td><td rowspan="1" colspan="1">11.89–12.33 12.11 ± 0.31</td><td rowspan="1" colspan="1">11.43–12.02 11.67 ± 0.31</td><td rowspan="1" colspan="1">11.58–12.21 11.84 ± 0.35</td></tr><tr><td rowspan="1" colspan="1">I<sup>1</sup>–P<sup>4</sup></td><td rowspan="1" colspan="1">7.15</td><td rowspan="1" colspan="1">7.23–7.53 7.38 ± 0.17</td><td rowspan="1" colspan="1">7.17–7.36 7.25 ± 0.08</td><td rowspan="1" colspan="1">7.79</td><td rowspan="1" colspan="1">7.27</td><td rowspan="1" colspan="1">7.53–7.58 7.56 ± 0.04</td><td rowspan="1" colspan="1">6.73–7.68 7.21 ± 0.39</td><td rowspan="1" colspan="1">7.23–7.44 7.33 ± 0.11</td></tr><tr><td rowspan="1" colspan="1">I<sup>1</sup>–P<sup>3</sup></td><td rowspan="1" colspan="1">5.92</td><td rowspan="1" colspan="1">5.72–6.07 5.92 ± 0.16</td><td rowspan="1" colspan="1">5.56–5.88 5.69 ± 0.16</td><td rowspan="1" colspan="1">6.03</td><td rowspan="1" colspan="1">5.78</td><td rowspan="1" colspan="1">5.95–6.06 6.01 ± 0.08</td><td rowspan="1" colspan="1">5.16–5.97 5.61 ± 0.35</td><td rowspan="1" colspan="1">5.68–5.95 5.85 ± 0.15</td></tr><tr><td rowspan="1" colspan="1">I<sup>1</sup>–C</td><td rowspan="1" colspan="1">3.12</td><td rowspan="1" colspan="1">2.94–3.17 3.01 ± 0.11</td><td rowspan="1" colspan="1">2.62–3.04 2.84 ± 0.17</td><td rowspan="1" colspan="1">2.92</td><td rowspan="1" colspan="1">2.99</td><td rowspan="1" colspan="1">2.97–3.09 3.03 ± 0.08</td><td rowspan="1" colspan="1">2.76–3.09 2.96 ± 0.17</td><td rowspan="1" colspan="1">2.68–3.09 2.88 ± 0.17</td></tr><tr><td rowspan="1" colspan="1">C–M<sup>3</sup></td><td rowspan="1" colspan="1">10.13</td><td rowspan="1" colspan="1">10.14–10.44 10.28 ± 0.15</td><td rowspan="1" colspan="1">10.47–10.76 10.58 ± 0.13</td><td rowspan="1" colspan="1">11.21</td><td rowspan="1" colspan="1">10.55</td><td rowspan="1" colspan="1">10.24–10.69 10.47 ± 0.32</td><td rowspan="1" colspan="1">10.03–10.55 10.24 ± 0.28</td><td rowspan="1" colspan="1">9.76–10.76 10.17 ± 0.44</td></tr><tr><td rowspan="1" colspan="1">C–P<sup>4</sup></td><td rowspan="1" colspan="1">5.51</td><td rowspan="1" colspan="1">5.56–5.93 5.72 ± 0.21</td><td rowspan="1" colspan="1">5.56–5.71 5.65 ± 0.07</td><td rowspan="1" colspan="1">6.27</td><td rowspan="1" colspan="1">5.49</td><td rowspan="1" colspan="1">5.63–5.79 5.71 ± 0.11</td><td rowspan="1" colspan="1">5.81–6.08 5.95 ± 0.14</td><td rowspan="1" colspan="1">5.31–6.05 5.70 ± 0.37</td></tr><tr><td rowspan="1" colspan="1">P<sup>4</sup>–M<sup>3</sup></td><td rowspan="1" colspan="1">5.91</td><td rowspan="1" colspan="1">6.12–6.18 6.15 ± 0.03</td><td rowspan="1" colspan="1">6.27–6.41 6.32 ± 0.06</td><td rowspan="1" colspan="1">6.58</td><td rowspan="1" colspan="1">6.39</td><td rowspan="1" colspan="1">6.28–6.45 6.37 ± 0.12</td><td rowspan="1" colspan="1">5.81–6.11 5.92 ± 0.17</td><td rowspan="1" colspan="1">5.71–6.26 5.99 ± 0.2</td></tr><tr><td rowspan="1" colspan="1">P<sup>1</sup>–P<sup>4</sup></td><td rowspan="1" colspan="1">3.99</td><td rowspan="1" colspan="1">4.02–4.11 4.07 ± 0.05</td><td rowspan="1" colspan="1">4.19–4.23 4.21 ± 0.02</td><td rowspan="1" colspan="1">4.27</td><td rowspan="1" colspan="1">4.25</td><td rowspan="1" colspan="1">4.16–4.25 4.21 ± 0.06</td><td rowspan="1" colspan="1">4.18–4.29 4.23 ± 0.06</td><td rowspan="1" colspan="1">4.13–4.29 4.21 ± 0.07</td></tr><tr><td rowspan="1" colspan="1">M<sup>1</sup>–M<sup>3</sup></td><td rowspan="1" colspan="1">4.54</td><td rowspan="1" colspan="1">4.65–5.03 4.80 ± 0.17</td><td rowspan="1" colspan="1">4.81–4.98 4.92 ± 0.08</td><td rowspan="1" colspan="1">5.21</td><td rowspan="1" colspan="1">4.91</td><td rowspan="1" colspan="1">4.75–5.01 4.88 ± 0.18</td><td rowspan="1" colspan="1">4.43–4.71 4.54 ± 0.15</td><td rowspan="1" colspan="1">4.34–4.87 4.55 ± 0.23</td></tr><tr><td rowspan="1" colspan="1">M<sup>2</sup>–M<sup>2</sup>W</td><td rowspan="1" colspan="1">6.69</td><td rowspan="1" colspan="1">6.72–7.17 7.02 ± 0.2</td><td rowspan="1" colspan="1">7.01–7.33 7.12 ± 0.14</td><td rowspan="1" colspan="1">7.81</td><td rowspan="1" colspan="1">7.14</td><td rowspan="1" colspan="1">7.02–7.26 7.14 ± 0.17</td><td rowspan="1" colspan="1">6.71–7.06 6.86 ± 0.18</td><td rowspan="1" colspan="1">6.65–7.29 6.96 ± 0.22</td></tr><tr><td rowspan="1" colspan="1">CCW</td><td rowspan="1" colspan="1">3.71</td><td rowspan="1" colspan="1">3.64–3.85 3.75 ± 0.1</td><td rowspan="1" colspan="1">3.57–3.71 3.64 ± 0.07</td><td rowspan="1" colspan="1">3.73</td><td rowspan="1" colspan="1">3.74</td><td rowspan="1" colspan="1">3.71–3.76 3.74 ± 0.04</td><td rowspan="1" colspan="1">3.49–3.61 3.55 ± 0.06</td><td rowspan="1" colspan="1">3.41–3.79 3.56 ± 0.13</td></tr><tr><td rowspan="1" colspan="1">PWCC</td><td rowspan="1" colspan="1">2.41</td><td rowspan="1" colspan="1">2.27–2.42 2.35 ± 0.06</td><td rowspan="1" colspan="1">2.17–2.37 2.31 ± 0.09</td><td rowspan="1" colspan="1">2.41</td><td rowspan="1" colspan="1">2.54</td><td rowspan="1" colspan="1">2.31–2.36 2.34 ± 0.04</td><td rowspan="1" colspan="1">2.29–2.33 2.31 ± 0.02</td><td rowspan="1" colspan="1">2.16–2.47 2.29 ± 0.13</td></tr><tr><td rowspan="1" colspan="1">PWM<sup>2</sup>M<sup>2</sup></td><td rowspan="1" colspan="1">3.91</td><td rowspan="1" colspan="1">3.81–3.93 3.90 ± 0.06</td><td rowspan="1" colspan="1">3.57–3.96 3.80 ± 0.16</td><td rowspan="1" colspan="1">4.15</td><td rowspan="1" colspan="1">3.95</td><td rowspan="1" colspan="1">3.95–3.99 3.97 ± 0.03</td><td rowspan="1" colspan="1">3.69–3.89 3.80 ± 0.1</td><td rowspan="1" colspan="1">3.56–3.94 3.83 ± 0.14</td></tr><tr><td rowspan="1" colspan="1">PWM<sup>3</sup>M<sup>3</sup></td><td rowspan="1" colspan="1">3.91</td><td rowspan="1" colspan="1">3.92–4.06 3.99 ± 0.06</td><td rowspan="1" colspan="1">3.92–4.09 4.03 ± 0.07</td><td rowspan="1" colspan="1">4.35</td><td rowspan="1" colspan="1">4.11</td><td rowspan="1" colspan="1">4.07–4.21 4.14 ± 0.1</td><td rowspan="1" colspan="1">3.67–4.19 3.98 ± 0.27</td><td rowspan="1" colspan="1">3.91–4.17 4.07 ± 0.12</td></tr><tr><td rowspan="1" colspan="1">
                      <abbrev xmlns:xlink="http://www.w3.org/1999/xlink" xlink:title="Maximum Likelihood" id="ABBRID0EFGCI" xlink:type="simple">ML</abbrev>
                    </td><td rowspan="1" colspan="1">18.93</td><td rowspan="1" colspan="1">19.21–19.37 19.26 ± 0.07</td><td rowspan="1" colspan="1">19.1–19.47 19.32 ± 0.17</td><td rowspan="1" colspan="1">20.28</td><td rowspan="1" colspan="1">19.77</td><td rowspan="1" colspan="1">19.07–20.18 19.63 ± 0.78</td><td rowspan="1" colspan="1">18.33–19.86 18.89 ± 0.55</td><td rowspan="1" colspan="1">18.91–19.69 19.35 ± 0.4</td></tr><tr><td rowspan="1" colspan="1">CAL</td><td rowspan="1" colspan="1">8.14</td><td rowspan="1" colspan="1">8.09–8.24 8.15 ± 0.07</td><td rowspan="1" colspan="1">8.05–8.33 8.15 ± 0.12</td><td rowspan="1" colspan="1">8.33</td><td rowspan="1" colspan="1">8.29</td><td rowspan="1" colspan="1">7.81–8.29 8.05 ± 0.34</td><td rowspan="1" colspan="1">7.69–8.36 8.05 ± 0.27</td><td rowspan="1" colspan="1">8.16–8.41 8.31 ± 0.13</td></tr><tr><td rowspan="1" colspan="1">MH</td><td rowspan="1" colspan="1">5.84</td><td rowspan="1" colspan="1">5.73–5.83 5.76 ± 0.05</td><td rowspan="1" colspan="1">5.72–6.01 5.81 ± 0.13</td><td rowspan="1" colspan="1">6.03</td><td rowspan="1" colspan="1">6.26</td><td rowspan="1" colspan="1">5.64–6.08 5.86 ± 0.31</td><td rowspan="1" colspan="1">5.53–6.07 5.76 ± 0.19</td><td rowspan="1" colspan="1">5.78–6.31 6.00 ± 0.28</td></tr><tr><td rowspan="1" colspan="1">i<sub>1</sub>–m<sub>3</sub></td><td rowspan="1" colspan="1">10.88</td><td rowspan="1" colspan="1">11.01–11.45 11.23 ± 0.19</td><td rowspan="1" colspan="1">10.69–11.57 11.18 ± 0.37</td><td rowspan="1" colspan="1">11.87</td><td rowspan="1" colspan="1">11.67</td><td rowspan="1" colspan="1">11.38–11.59 11.49 ± 0.15</td><td rowspan="1" colspan="1">11.05–11.33 11.19 ± 0.14</td><td rowspan="1" colspan="1">10.51–11.65 10.95 ± 0.46</td></tr><tr><td rowspan="1" colspan="1">p<sub>1</sub>–m<sub>3</sub></td><td rowspan="1" colspan="1">8.99</td><td rowspan="1" colspan="1">9.16–9.43 9.23 ± 0.21</td><td rowspan="1" colspan="1">9.24–9.39 9.32 ± 0.08</td><td rowspan="1" colspan="1">9.76</td><td rowspan="1" colspan="1">9.56</td><td rowspan="1" colspan="1">9.21–9.52 9.37 ± 0.22</td><td rowspan="1" colspan="1">8.63–9.54 8.99 ± 0.34</td><td rowspan="1" colspan="1">9.03–9.31 9.17 ± 0.14</td></tr><tr><td rowspan="1" colspan="1">p<sub>4</sub>–m<sub>3</sub></td><td rowspan="1" colspan="1">6.07</td><td rowspan="1" colspan="1">6.22–6.47 6.33 ± 0.13</td><td rowspan="1" colspan="1">6.39–6.54 6.46 ± 0.07</td><td rowspan="1" colspan="1">6.67</td><td rowspan="1" colspan="1">6.68</td><td rowspan="1" colspan="1">6.26–6.48 6.37 ± 0.16</td><td rowspan="1" colspan="1">5.91–6.28 6.14 ± 0.2</td><td rowspan="1" colspan="1">5.85–6.49 6.13 ± 0.25</td></tr><tr><td rowspan="1" colspan="1">i<sub>1</sub>–p<sub>4</sub></td><td rowspan="1" colspan="1">6.11</td><td rowspan="1" colspan="1">6.21–6.27 6.24 ± 0.03</td><td rowspan="1" colspan="1">6.22–6.29 6.25 ± 0.03</td><td rowspan="1" colspan="1">6.24</td><td rowspan="1" colspan="1">6.19</td><td rowspan="1" colspan="1">6.32–6.37 6.35 ± 0.04</td><td rowspan="1" colspan="1">6.16–6.24 6.21 ± 0.04</td><td rowspan="1" colspan="1">6.17–6.32 6.21 ± 0.06</td></tr><tr><td rowspan="1" colspan="1">m<sub>1</sub>–m<sub>3</sub></td><td rowspan="1" colspan="1">4.89</td><td rowspan="1" colspan="1">4.97–5.29 5.09 ± 0.15</td><td rowspan="1" colspan="1">5.15–5.25 5.20 ± 0.04</td><td rowspan="1" colspan="1">5.34</td><td rowspan="1" colspan="1">5.49</td><td rowspan="1" colspan="1">5.09–5.29 5.19 ± 0.14</td><td rowspan="1" colspan="1">4.68–5.06 4.84 ± 0.2</td><td rowspan="1" colspan="1">4.62–5.28 4.84 ± 0.25</td></tr><tr><td rowspan="1" colspan="1">i<sub>1</sub>–c</td><td rowspan="1" colspan="1">1.54</td><td rowspan="1" colspan="1">1.56–1.63 1.60 ± 0.03</td><td rowspan="1" colspan="1">1.72–1.81 1.74 ± 0.09</td><td rowspan="1" colspan="1">1.86</td><td rowspan="1" colspan="1">1.88</td><td rowspan="1" colspan="1">1.77–1.79 1.78 ± 0.01</td><td rowspan="1" colspan="1">1.68–1.86 1.74 ± 0.1</td><td rowspan="1" colspan="1">1.69–1.88 1.77 ± 0.07</td></tr><tr><td rowspan="1" colspan="1">i<sub>1</sub>–p<sub>1</sub></td><td rowspan="1" colspan="1">2.98</td><td rowspan="1" colspan="1">2.95–3.19 3.06 ± 0.1</td><td rowspan="1" colspan="1">3.05–3.17 3.10 ± 0.05</td><td rowspan="1" colspan="1">3.02</td><td rowspan="1" colspan="1">3.22</td><td rowspan="1" colspan="1">3.34–3.39 3.37 ± 0.04</td><td rowspan="1" colspan="1">2.77–3.22 3.05 ± 0.18</td><td rowspan="1" colspan="1">3.11–3.17 3.13 ± 0.03</td></tr><tr><td rowspan="1" colspan="1">p<sub>1</sub>–p<sub>4</sub></td><td rowspan="1" colspan="1">3.97</td><td rowspan="1" colspan="1">4.07–4.19 4.10 ± 0.1</td><td rowspan="1" colspan="1">3.87–4.12 3.99 ± 0.11</td><td rowspan="1" colspan="1">4.15</td><td rowspan="1" colspan="1">3.94</td><td rowspan="1" colspan="1">4.08–4.12 4.10 ± 0.03</td><td rowspan="1" colspan="1">3.79–4.23 3.98 ± 0.16</td><td rowspan="1" colspan="1">3.93–4.25 4.1 ± 0.16</td></tr></tbody></table></table-wrap><fig id="F7" position="float" orientation="portrait"><object-id xmlns:xlink="http://www.w3.org/1999/xlink" content-type="doi" xlink:type="simple">10.3897/zookeys.1255.161942.figure7</object-id><object-id xmlns:xlink="http://www.w3.org/1999/xlink" content-type="arpha" xlink:type="simple">67C57BBE-87C1-5001-9E3F-35E7133793F4</object-id><label>Figure 7.</label><caption><p>Cranium and mandible of (I) <italic><tp:taxon-name><tp:taxon-name-part taxon-name-part-type="genus" reg="Euroscaptor">Euroscaptor</tp:taxon-name-part> <tp:taxon-name-part taxon-name-part-type="species" reg="darwini">darwini</tp:taxon-name-part></tp:taxon-name></italic> sp. nov. (Holotype, NTS.2024.PL.01, male) and (II) <italic><tp:taxon-name><tp:taxon-name-part taxon-name-part-type="genus" reg="Euroscaptor">E.</tp:taxon-name-part> <tp:taxon-name-part taxon-name-part-type="species" reg="subanura">subanura</tp:taxon-name-part></tp:taxon-name></italic> (Holotype, SIK0882, male). From top to bottom: a. Dorsal–ventral, b, c. Lateral views of cranium and mandible; d, e. Occlusal views of mandible and cranium; f, g. Lingual view (left site and right side) of upper toothrow, respectively; h. Lingual view (right side) of lower toothrow. Distinct morphological features are labelled AZA (anterior part of the zygomatic arch) and with red arrows.</p></caption><graphic xmlns:xlink="http://www.w3.org/1999/xlink" xlink:href="zookeys-1255-239_article-161942__-g007.jpg" position="float" orientation="portrait" xlink:type="simple" id="oo_1435343.jpg"><uri content-type="original_file" xlink:type="simple">https://binary.pensoft.net/fig/1435343</uri></graphic></fig><fig id="F8" position="float" orientation="portrait"><object-id xmlns:xlink="http://www.w3.org/1999/xlink" content-type="doi" xlink:type="simple">10.3897/zookeys.1255.161942.figure8</object-id><object-id xmlns:xlink="http://www.w3.org/1999/xlink" content-type="arpha" xlink:type="simple">38B9B22B-9ACF-5BCC-BCE9-F65B6AC3054C</object-id><label>Figure 8.</label><caption><p>Cranium and mandible of a. <italic><tp:taxon-name><tp:taxon-name-part taxon-name-part-type="genus" reg="Euroscaptor">Euroscaptor</tp:taxon-name-part> <tp:taxon-name-part taxon-name-part-type="species" reg="darwini">darwini</tp:taxon-name-part></tp:taxon-name></italic> sp. nov. (holotype) and five specimens representing five populations of <italic><tp:taxon-name><tp:taxon-name-part taxon-name-part-type="genus" reg="Euroscaptor">E.</tp:taxon-name-part> <tp:taxon-name-part taxon-name-part-type="species" reg="subanura">subanura</tp:taxon-name-part></tp:taxon-name></italic>, including: b. The population closest to the new species from Pu Huong NR; c. The Ba Vi NP population; d. The type population from Tam Dao; e. The Na Hang specimen; and f. The Xuan Son NP population. Distinct morphological features are labelled with red arrows.</p></caption><graphic xmlns:xlink="http://www.w3.org/1999/xlink" xlink:href="zookeys-1255-239_article-161942__-g008.jpg" position="float" orientation="portrait" xlink:type="simple" id="oo_1435344.jpg"><uri content-type="original_file" xlink:type="simple">https://binary.pensoft.net/fig/1435344</uri></graphic></fig><p>The <italic><tp:taxon-name><tp:taxon-name-part taxon-name-part-type="genus" reg="Euroscaptor">E.</tp:taxon-name-part> <tp:taxon-name-part taxon-name-part-type="species" reg="darwini">darwini</tp:taxon-name-part></tp:taxon-name></italic> displays shorter crown heights and weaker cuspid development, particularly on p<sub>4</sub>, m<sub>1</sub>, m<sub>2</sub>, m<sub>3</sub>. In dorsal view, the rostral portion of <italic><tp:taxon-name><tp:taxon-name-part taxon-name-part-type="genus" reg="Euroscaptor">E.</tp:taxon-name-part> <tp:taxon-name-part taxon-name-part-type="species" reg="darwini">darwini</tp:taxon-name-part></tp:taxon-name></italic> appears narrower and more tapered anteriorly, with the interorbital region slightly more constricted. The snout breadth and palatal length are both consistently narrower in <italic><tp:taxon-name><tp:taxon-name-part taxon-name-part-type="genus" reg="Euroscaptor">E.</tp:taxon-name-part> <tp:taxon-name-part taxon-name-part-type="species" reg="darwini">darwini</tp:taxon-name-part></tp:taxon-name></italic>, showing a slender craniofacial profile (Figs <xref ref-type="fig" rid="F7">7</xref>, <xref ref-type="fig" rid="F8">8</xref>). This is supported by the shorter maxillary premolar length (P<sup>1</sup>–P<sup>4</sup>: 3.99–4.11 mm in <italic><tp:taxon-name><tp:taxon-name-part taxon-name-part-type="genus" reg="Euroscaptor">E.</tp:taxon-name-part> <tp:taxon-name-part taxon-name-part-type="species" reg="darwini">darwini</tp:taxon-name-part></tp:taxon-name></italic> vs 4.13–4.29 mm in <italic><tp:taxon-name><tp:taxon-name-part taxon-name-part-type="genus" reg="Euroscaptor">E.</tp:taxon-name-part> <tp:taxon-name-part taxon-name-part-type="species" reg="subanura">subanura</tp:taxon-name-part></tp:taxon-name></italic>) and the compact mandibular incisor row length (i<sub>1</sub>–c: 1.54–1.63 mm in <italic><tp:taxon-name><tp:taxon-name-part taxon-name-part-type="genus" reg="Euroscaptor">E.</tp:taxon-name-part> <tp:taxon-name-part taxon-name-part-type="species" reg="darwini">darwini</tp:taxon-name-part></tp:taxon-name></italic> vs 1.65–1.88 mm in <italic><tp:taxon-name><tp:taxon-name-part taxon-name-part-type="genus" reg="Euroscaptor">E.</tp:taxon-name-part> <tp:taxon-name-part taxon-name-part-type="species" reg="subanura">subanura</tp:taxon-name-part></tp:taxon-name></italic>) (Table <xref ref-type="table" rid="T4">4</xref>). Furthermore, dental spacing and size differentiation are pronounced: I<sup>1</sup> in <italic><tp:taxon-name><tp:taxon-name-part taxon-name-part-type="genus" reg="Euroscaptor">E.</tp:taxon-name-part> <tp:taxon-name-part taxon-name-part-type="species" reg="darwini">darwini</tp:taxon-name-part></tp:taxon-name></italic> is medium size and curved, but smaller than that of <italic><tp:taxon-name><tp:taxon-name-part taxon-name-part-type="genus" reg="Euroscaptor">E.</tp:taxon-name-part> <tp:taxon-name-part taxon-name-part-type="species" reg="subanura">subanura</tp:taxon-name-part></tp:taxon-name></italic>, and the spacing between I<sup>2</sup> and I<sup>3</sup> is more compressed. The lower incisors and premolars also follow a progressive enlargement posteriorly, but are overall less massive and vertically developed in <italic><tp:taxon-name><tp:taxon-name-part taxon-name-part-type="genus" reg="Euroscaptor">E.</tp:taxon-name-part> <tp:taxon-name-part taxon-name-part-type="species" reg="darwini">darwini</tp:taxon-name-part></tp:taxon-name></italic>, contributing to a reduced masticatory apparatus.</p><p>In terms of external measurements, <italic><tp:taxon-name><tp:taxon-name-part taxon-name-part-type="genus" reg="Euroscaptor">E.</tp:taxon-name-part> <tp:taxon-name-part taxon-name-part-type="species" reg="darwini">darwini</tp:taxon-name-part></tp:taxon-name></italic> displays a shorter tail than <italic><tp:taxon-name><tp:taxon-name-part taxon-name-part-type="genus" reg="Euroscaptor">E.</tp:taxon-name-part> <tp:taxon-name-part taxon-name-part-type="species" reg="subanura">subanura</tp:taxon-name-part></tp:taxon-name></italic>, with tail lengths ranging from 2.11–3.74 mm compared to 2.5–5.0 mm as reported by <xref ref-type="bibr" rid="B30">Kawada (2016)</xref> and <xref ref-type="bibr" rid="B12">Bui (2022)</xref>. This difference occurs despite overlapping head–body lengths: 115.71–127.93 mm in <italic><tp:taxon-name><tp:taxon-name-part taxon-name-part-type="genus" reg="Euroscaptor">E.</tp:taxon-name-part> <tp:taxon-name-part taxon-name-part-type="species" reg="darwini">darwini</tp:taxon-name-part></tp:taxon-name></italic> vs 113.0–131.5 mm and 107.0–130.5 mm in <italic><tp:taxon-name><tp:taxon-name-part taxon-name-part-type="genus" reg="Euroscaptor">E.</tp:taxon-name-part> <tp:taxon-name-part taxon-name-part-type="species" reg="subanura">subanura</tp:taxon-name-part></tp:taxon-name></italic> (<xref ref-type="bibr" rid="B30">Kawada 2016</xref>, <xref ref-type="bibr" rid="B12">Bui 2022</xref>), resulting in a lower tail to body length ratio (1.82–2.92%) compared to <italic><tp:taxon-name><tp:taxon-name-part taxon-name-part-type="genus" reg="Euroscaptor">E.</tp:taxon-name-part> <tp:taxon-name-part taxon-name-part-type="species" reg="subanura">subanura</tp:taxon-name-part></tp:taxon-name></italic> (1.96–4.24% and 2.33–3.85%) (Table <xref ref-type="table" rid="T3">3</xref>). This external truncation is supported by osteological evidence: <italic><tp:taxon-name><tp:taxon-name-part taxon-name-part-type="genus" reg="Euroscaptor">E.</tp:taxon-name-part> <tp:taxon-name-part taxon-name-part-type="species" reg="darwini">darwini</tp:taxon-name-part></tp:taxon-name></italic> possesses only six or seven caudal vertebrae, whereas <italic><tp:taxon-name><tp:taxon-name-part taxon-name-part-type="genus" reg="Euroscaptor">E.</tp:taxon-name-part> <tp:taxon-name-part taxon-name-part-type="species" reg="subanura">subanura</tp:taxon-name-part></tp:taxon-name></italic> retains nine or ten.</p><p><italic><tp:taxon-name><tp:taxon-name-part taxon-name-part-type="genus" reg="Euroscaptor">Euroscaptor</tp:taxon-name-part> <tp:taxon-name-part taxon-name-part-type="species" reg="darwini">darwini</tp:taxon-name-part></tp:taxon-name></italic> possesses an overall smaller skull compared to <italic><tp:taxon-name><tp:taxon-name-part taxon-name-part-type="genus" reg="Euroscaptor">E.</tp:taxon-name-part> <tp:taxon-name-part taxon-name-part-type="species" reg="ngoclinhensis">ngoclinhensis</tp:taxon-name-part></tp:taxon-name></italic>, as reflected by shorter measurements in GLS (30.51–31.01 mm vs 31.83–33.03 mm), <abbrev xmlns:xlink="http://www.w3.org/1999/xlink" xlink:title="length of the zygomatic arch" id="ABBRID0EJ2CI" xlink:type="simple">LZA</abbrev> (7.88–8.22 mm vs 8.11–8.72 mm), and mandibular length (<abbrev xmlns:xlink="http://www.w3.org/1999/xlink" xlink:title="Maximum Likelihood" id="ABBRID0EN2CI" xlink:type="simple">ML</abbrev>: 18.93–19.37 mm vs 19.91–21.01 mm). It also has a narrower interorbital breadth (<abbrev xmlns:xlink="http://www.w3.org/1999/xlink" xlink:title="breadth between the infraorbital foramina" id="ABBRID0ER2CI" xlink:type="simple">BIOF</abbrev>: 5.41–5.77 mm vs 6.16–6.46 mm) and a shorter lower post third-premolar toothrow (p<sub>4</sub>–m<sub>3</sub>: 6.07–6.47 mm vs 6.51–6.89 mm). The upper toothrow (I<sup>1</sup>–M<sup>3</sup>) is reduced in length (11.51–12.02 mm in <italic><tp:taxon-name><tp:taxon-name-part taxon-name-part-type="genus" reg="Euroscaptor">E.</tp:taxon-name-part> <tp:taxon-name-part taxon-name-part-type="species" reg="darwini">darwini</tp:taxon-name-part></tp:taxon-name></italic> vs 12.17–12.44 mm in <italic><tp:taxon-name><tp:taxon-name-part taxon-name-part-type="genus" reg="Euroscaptor">E.</tp:taxon-name-part> <tp:taxon-name-part taxon-name-part-type="species" reg="ngoclinhensis">ngoclinhensis</tp:taxon-name-part></tp:taxon-name></italic>, and up to 13.0 mm in <italic><tp:taxon-name><tp:taxon-name-part taxon-name-part-type="genus" reg="Euroscaptor">E.</tp:taxon-name-part> <tp:taxon-name-part taxon-name-part-type="species" reg="parvidens">parvidens</tp:taxon-name-part></tp:taxon-name></italic> and <italic><tp:taxon-name><tp:taxon-name-part taxon-name-part-type="genus" reg="Euroscaptor">E.</tp:taxon-name-part> <tp:taxon-name-part taxon-name-part-type="species" reg="kuznetsovi">kuznetsovi</tp:taxon-name-part></tp:taxon-name></italic>). The distance between lower incisor-canine (i<sub>1</sub>–c) is also shorter (1.54–1.63 mm), representing the smallest value recorded within the genus.</p><p>Compared to <italic><tp:taxon-name><tp:taxon-name-part taxon-name-part-type="genus" reg="Euroscaptor">E.</tp:taxon-name-part> <tp:taxon-name-part taxon-name-part-type="species" reg="parvidens">parvidens</tp:taxon-name-part></tp:taxon-name></italic>, the cranium of <italic><tp:taxon-name><tp:taxon-name-part taxon-name-part-type="genus" reg="Euroscaptor">E.</tp:taxon-name-part> <tp:taxon-name-part taxon-name-part-type="species" reg="darwini">darwini</tp:taxon-name-part></tp:taxon-name></italic> is more slender, with a narrower basal breadth and reduced palatal length. GLS is significantly shorter (30.51–31.01 mm vs 33.53–34.76 mm), BB is narrower (13.77–14.26 mm vs 14.11–15.32 mm), and the width between upper canine CCW is reduced (3.64–3.85 mm vs 3.79–4.41 mm). The mandible is likewise smaller (<abbrev xmlns:xlink="http://www.w3.org/1999/xlink" xlink:title="Maximum Likelihood" id="ABBRID0ED5CI" xlink:type="simple">ML</abbrev>: 18.93–19.37 mm vs 20.61–22.02 mm), with shortened m<sub>1</sub>–m<sub>3</sub> (4.89–5.29 mm vs 5.17–5.59 mm), i<sub>1</sub>–p<sub>1</sub> (2.95–3.19 mm vs 3.52–3.88 mm) segments, yielding a more compact jaw proportion.</p><p><italic><tp:taxon-name><tp:taxon-name-part taxon-name-part-type="genus" reg="Euroscaptor">Euroscaptor</tp:taxon-name-part> <tp:taxon-name-part taxon-name-part-type="species" reg="darwini">darwini</tp:taxon-name-part></tp:taxon-name></italic> differs from <italic><tp:taxon-name><tp:taxon-name-part taxon-name-part-type="genus" reg="Euroscaptor">E.</tp:taxon-name-part> <tp:taxon-name-part taxon-name-part-type="species" reg="orlovi">orlovi</tp:taxon-name-part></tp:taxon-name></italic> and <italic><tp:taxon-name><tp:taxon-name-part taxon-name-part-type="genus" reg="Euroscaptor">E.</tp:taxon-name-part> <tp:taxon-name-part taxon-name-part-type="species" reg="kuznetsovi">kuznetsovi</tp:taxon-name-part></tp:taxon-name></italic> in having a smaller cranium, shorter palatal length (PL: 11.61–12.16 mm vs 13.31–13.65 mm in <italic><tp:taxon-name><tp:taxon-name-part taxon-name-part-type="genus" reg="Euroscaptor">E.</tp:taxon-name-part> <tp:taxon-name-part taxon-name-part-type="species" reg="orlovi">orlovi</tp:taxon-name-part></tp:taxon-name></italic>), and lesser posterior zygomatic root width (PZRW: 10.09–10.37 mm vs 10.44–10.79 mm). These proportions result in a noticeably more compact and domed neurocranial profile in dorsal view. Furthermore, the upper molars of <italic><tp:taxon-name><tp:taxon-name-part taxon-name-part-type="genus" reg="Euroscaptor">E.</tp:taxon-name-part> <tp:taxon-name-part taxon-name-part-type="species" reg="darwini">darwini</tp:taxon-name-part></tp:taxon-name></italic> are less transversely expanded than those of <italic><tp:taxon-name><tp:taxon-name-part taxon-name-part-type="genus" reg="Euroscaptor">E.</tp:taxon-name-part> <tp:taxon-name-part taxon-name-part-type="species" reg="kuznetsovi">kuznetsovi</tp:taxon-name-part></tp:taxon-name></italic>, as indicated by a narrower M<sup>2</sup>–M<sup>2</sup> width (6.71–7.17 mm in <italic><tp:taxon-name><tp:taxon-name-part taxon-name-part-type="genus" reg="Euroscaptor">E.</tp:taxon-name-part> <tp:taxon-name-part taxon-name-part-type="species" reg="darwini">darwini</tp:taxon-name-part></tp:taxon-name></italic> vs ≤ 7.8 mm in <italic><tp:taxon-name><tp:taxon-name-part taxon-name-part-type="genus" reg="Euroscaptor">E.</tp:taxon-name-part> <tp:taxon-name-part taxon-name-part-type="species" reg="kuznetsovi">kuznetsovi</tp:taxon-name-part></tp:taxon-name></italic>). The mandibular symphysis in <italic><tp:taxon-name><tp:taxon-name-part taxon-name-part-type="genus" reg="Euroscaptor">E.</tp:taxon-name-part> <tp:taxon-name-part taxon-name-part-type="species" reg="darwini">darwini</tp:taxon-name-part></tp:taxon-name></italic> is relatively shorter and more vertically aligned, contributing to a blunter jaw profile compared to the more elongated mandibles seen in larger <italic><tp:taxon-name><tp:taxon-name-part taxon-name-part-type="genus" reg="Euroscaptor">Euroscaptor</tp:taxon-name-part></tp:taxon-name></italic>.</p></tp:treatment-sec><tp:treatment-sec><!--Section generated to contain objects referenced in tp:taxon-treatment.--><fig id="F1" position="float" orientation="portrait"><object-id xmlns:xlink="http://www.w3.org/1999/xlink" content-type="doi" xlink:type="simple">10.3897/zookeys.1255.161942.figure1</object-id><object-id xmlns:xlink="http://www.w3.org/1999/xlink" content-type="arpha" xlink:type="simple">9F84F739-1282-5BB5-AA65-CB1921626F49</object-id><label>Figure 1.</label><caption><p>a. Map of Vietnam showing the location of Pu Luong NR in Thanh Hoa Province (highlighted in red); b. Black dot enclosed within teal triangle marks the type locality, distributed along altitudinal transects (600–1100 m a.s.l.). The map was generated using QGIS 3.38.3 (<ext-link xmlns:xlink="http://www.w3.org/1999/xlink" xlink:href="https://www.qgis.org" ext-link-type="uri" xlink:type="simple">https://www.qgis.org</ext-link>) and edited in Adobe Photoshop 2023.</p></caption><graphic xmlns:xlink="http://www.w3.org/1999/xlink" xlink:href="zookeys-1255-239_article-161942__-g001.jpg" position="float" orientation="portrait" xlink:type="simple" id="oo_1435337.jpg"><uri content-type="original_file" xlink:type="simple">https://binary.pensoft.net/fig/1435337</uri></graphic></fig><fig id="F2" position="float" orientation="portrait"><object-id xmlns:xlink="http://www.w3.org/1999/xlink" content-type="doi" xlink:type="simple">10.3897/zookeys.1255.161942.figure2</object-id><object-id xmlns:xlink="http://www.w3.org/1999/xlink" content-type="arpha" xlink:type="simple">059D0D91-2641-52D9-9C99-FA7A168CE1E6</object-id><label>Figure 2.</label><caption><p>Habitat characteristics and sampling localities in Pu Luong NR. a. Tropical evergreen forest at ~935 m a.s.l., representing the type locality of the holotype; b–d. Typical microhabitats where paratypes were captured. Sampling points (red markers) correspond to trapping stations along the altitudinal transect; e. Topographic trail map and elevational profile (581–995 m a.s.l.) of the sampling route, generated using the Gaia GPS mobile application.</p></caption><graphic xmlns:xlink="http://www.w3.org/1999/xlink" xlink:href="zookeys-1255-239_article-161942__-g002.jpg" position="float" orientation="portrait" xlink:type="simple" id="oo_1435338.jpg"><uri content-type="original_file" xlink:type="simple">https://binary.pensoft.net/fig/1435338</uri></graphic></fig><fig id="F3" position="float" orientation="portrait"><object-id xmlns:xlink="http://www.w3.org/1999/xlink" content-type="doi" xlink:type="simple">10.3897/zookeys.1255.161942.figure3</object-id><object-id xmlns:xlink="http://www.w3.org/1999/xlink" content-type="arpha" xlink:type="simple">40745015-B864-5CC1-BF5E-7D52EB9D8FC7</object-id><label>Figure 3.</label><caption><p>Dorsal (a), ventral (b), and lateral (c) views of the cranium; d. Lateral view of the mandible showing craniodental measurements. Diagram constructed based on the craniodental <tp:taxon-name><tp:taxon-name-part taxon-name-part-type="genus" reg="Pelvic"/><tp:taxon-name-part taxon-name-part-type="species" reg="morphology">morphology</tp:taxon-name-part></tp:taxon-name> of the new male specimen by VHY.</p></caption><graphic xmlns:xlink="http://www.w3.org/1999/xlink" xlink:href="zookeys-1255-239_article-161942__-g003.jpg" position="float" orientation="portrait" xlink:type="simple" id="oo_1435339.jpg"><uri content-type="original_file" xlink:type="simple">https://binary.pensoft.net/fig/1435339</uri></graphic></fig><fig id="F4" position="float" orientation="portrait"><object-id xmlns:xlink="http://www.w3.org/1999/xlink" content-type="doi" xlink:type="simple">10.3897/zookeys.1255.161942.figure4</object-id><object-id xmlns:xlink="http://www.w3.org/1999/xlink" content-type="arpha" xlink:type="simple">03336ED2-AFF2-505F-A8E3-32941BD5C308</object-id><label>Figure 4.</label><caption><p>Maximum likelihood (<abbrev xmlns:xlink="http://www.w3.org/1999/xlink" xlink:title="Maximum Likelihood" id="ABBRID0EKRAE" xlink:type="simple">ML</abbrev>) phylogenetic tree constructed based on a. The concatenated mitochondrial Cyt <italic>b</italic> and <abbrev xmlns:xlink="http://www.w3.org/1999/xlink" xlink:title="mitochondrial 12S ribosomal RNA" id="ABBRID0EQRAE" xlink:type="simple">12S rRNA</abbrev> gene sequences (1,986 bp); b. Cyt <italic>b</italic> sequences (1,140 bp) of the <italic><tp:taxon-name><tp:taxon-name-part taxon-name-part-type="genus" reg="Euroscaptor">Euroscaptor</tp:taxon-name-part></tp:taxon-name></italic> spp. Nodal support values are indicated as Maximum Likelihood Bootstrap Support/Bayesian Posterior Probability (<abbrev xmlns:xlink="http://www.w3.org/1999/xlink" xlink:title="ML bootstrap" id="ABBRID0E4RAE" xlink:type="simple">MLBS</abbrev>/BPP). Representatives of the genus <italic><tp:taxon-name><tp:taxon-name-part taxon-name-part-type="genus" reg="Mogera">Mogera</tp:taxon-name-part></tp:taxon-name></italic> were included as the outgroup. Each terminal taxon is labelled with its corresponding voucher number, sampling locality, and GenBank Accession Number of both Cyt <italic>b</italic> and 12S gene listed in Suppl. material <xref ref-type="supplementary-material" rid="S5">5</xref>.</p></caption><graphic xmlns:xlink="http://www.w3.org/1999/xlink" xlink:href="zookeys-1255-239_article-161942__-g004.jpg" position="float" orientation="portrait" xlink:type="simple" id="oo_1435340.jpg"><uri content-type="original_file" xlink:type="simple">https://binary.pensoft.net/fig/1435340</uri></graphic></fig><supplementary-material xmlns:xlink="http://www.w3.org/1999/xlink" id="S5" position="float" orientation="portrait" xlink:type="simple"><object-id content-type="doi" xlink:type="simple">10.3897/zookeys.1255.161942.suppl5</object-id><object-id content-type="arpha" xlink:type="simple">B4AF6167-0FBD-5BBD-99B9-8C99176C76E4</object-id><label>Supplementary material 5</label><caption><p>List of DNA accession number, phylogenetic, genomic</p></caption><statement content-type="dataType"><label>Data type</label><p>docx</p></statement><statement content-type="notes"><label>Explanation note</label><p><italic><tp:taxon-name><tp:taxon-name-part taxon-name-part-type="genus" reg="Euroscaptor">uroscaptor</tp:taxon-name-part></tp:taxon-name></italic> specimens with DNA Accession Number used in the Phylogenetic analyses based on concatenated mitochondrial Cyt <italic>b</italic> and <abbrev xlink:title="mitochondrial 12S ribosomal RNA" id="ABBRID0E1UEK" xlink:type="simple">12S rRNA</abbrev> gene sequences. Asterisks indicate holotype (*) and hash sign indicate paratype (#) specimens of both <italic><tp:taxon-name><tp:taxon-name-part taxon-name-part-type="genus" reg="Euroscaptor">E.</tp:taxon-name-part> <tp:taxon-name-part taxon-name-part-type="species" reg="darwini">darwini</tp:taxon-name-part></tp:taxon-name></italic> and <italic><tp:taxon-name><tp:taxon-name-part taxon-name-part-type="genus" reg="Euroscaptor">E.</tp:taxon-name-part> <tp:taxon-name-part taxon-name-part-type="species" reg="subanura">subanura</tp:taxon-name-part></tp:taxon-name></italic>.</p></statement><media xlink:href="zookeys-1255-239_article-161942__-s005.docx" mimetype="application" mime-subtype="vnd.openxmlformats-officedocument.wordprocessingml.document" position="float" orientation="portrait" xlink:type="simple" id="oo_1435351.docx"><uri content-type="original_file" xlink:type="simple">https://binary.pensoft.net/file/1435351</uri></media><permissions><license xlink:type="simple"><license-p>This dataset is made available under the Open Database License (http://opendatacommons.org/licenses/odbl/1.0/). The Open Database License (ODbL) is a license agreement intended to allow users to freely share, modify, and use this Dataset while maintaining this same freedom for others, provided that the original source and author(s) are credited.</license-p></license></permissions><attrib specific-use="authors">Son Truong Nguyen, Hai Tuan Bui, Vinh Quang Dau, Phuong Dinh Le, Yen Huong Vu</attrib></supplementary-material><fig id="F9" position="float" orientation="portrait"><object-id xmlns:xlink="http://www.w3.org/1999/xlink" content-type="doi" xlink:type="simple">10.3897/zookeys.1255.161942.figure9</object-id><object-id xmlns:xlink="http://www.w3.org/1999/xlink" content-type="arpha" xlink:type="simple">50CCFFD0-3B33-5511-AB92-C4CCF00BCF27</object-id><label>Figure 9.</label><caption><p>Bivariate scatterplots of the 1<sup>st</sup>, 2<sup>nd</sup>, and 3<sup>rd</sup> principal component scores derived from log-transformed craniodental measurements for <italic><tp:taxon-name><tp:taxon-name-part taxon-name-part-type="genus" reg="Euroscaptor">Euroscaptor</tp:taxon-name-part></tp:taxon-name></italic> species in Vietnam. a. Scatterplot of PC1 vs PC2 showing differentiation among <italic><tp:taxon-name><tp:taxon-name-part taxon-name-part-type="genus" reg="Euroscaptor">E.</tp:taxon-name-part> <tp:taxon-name-part taxon-name-part-type="species" reg="darwini">darwini</tp:taxon-name-part></tp:taxon-name></italic> (red squares), <italic><tp:taxon-name><tp:taxon-name-part taxon-name-part-type="genus" reg="Euroscaptor">E.</tp:taxon-name-part> <tp:taxon-name-part taxon-name-part-type="species" reg="subanura">subanura</tp:taxon-name-part></tp:taxon-name></italic> (asterisks), <italic><tp:taxon-name><tp:taxon-name-part taxon-name-part-type="genus" reg="Euroscaptor">E.</tp:taxon-name-part> <tp:taxon-name-part taxon-name-part-type="species" reg="kuznetsovi">kuznetsovi</tp:taxon-name-part></tp:taxon-name></italic> (triangles), <italic><tp:taxon-name><tp:taxon-name-part taxon-name-part-type="genus" reg="Euroscaptor">E.</tp:taxon-name-part> <tp:taxon-name-part taxon-name-part-type="species" reg="orlovi">orlovi</tp:taxon-name-part></tp:taxon-name></italic> (circles), <italic><tp:taxon-name><tp:taxon-name-part taxon-name-part-type="genus" reg="Euroscaptor">E.</tp:taxon-name-part> <tp:taxon-name-part taxon-name-part-type="species" reg="ngoclinhensis">ngoclinhensis</tp:taxon-name-part></tp:taxon-name></italic> (gray squares), and <italic><tp:taxon-name><tp:taxon-name-part taxon-name-part-type="genus" reg="Euroscaptor">E.</tp:taxon-name-part> <tp:taxon-name-part taxon-name-part-type="species" reg="parvidens">parvidens</tp:taxon-name-part></tp:taxon-name></italic> (diamonds); b, c. Plot of PC1 vs PC2 and PC2 vs PC3 for <italic><tp:taxon-name><tp:taxon-name-part taxon-name-part-type="genus" reg="Euroscaptor">E.</tp:taxon-name-part> <tp:taxon-name-part taxon-name-part-type="species" reg="darwini">darwini</tp:taxon-name-part></tp:taxon-name></italic> (red color) and <italic><tp:taxon-name><tp:taxon-name-part taxon-name-part-type="genus" reg="Euroscaptor">E.</tp:taxon-name-part> <tp:taxon-name-part taxon-name-part-type="species" reg="subanura">subanura</tp:taxon-name-part></tp:taxon-name></italic> (teal color); d, e. Plot of PC1 vs PC2 and PC2 vs PC3 for <italic><tp:taxon-name><tp:taxon-name-part taxon-name-part-type="genus" reg="Euroscaptor">E.</tp:taxon-name-part> <tp:taxon-name-part taxon-name-part-type="species" reg="darwini">darwini</tp:taxon-name-part></tp:taxon-name></italic> (red color) and six <italic><tp:taxon-name><tp:taxon-name-part taxon-name-part-type="genus" reg="Euroscaptor">E.</tp:taxon-name-part> <tp:taxon-name-part taxon-name-part-type="species" reg="subanura">subanura</tp:taxon-name-part></tp:taxon-name></italic> populations in Vietnam (teal color).</p></caption><graphic xmlns:xlink="http://www.w3.org/1999/xlink" xlink:href="zookeys-1255-239_article-161942__-g009.jpg" position="float" orientation="portrait" xlink:type="simple" id="oo_1435345.jpg"><uri content-type="original_file" xlink:type="simple">https://binary.pensoft.net/fig/1435345</uri></graphic></fig><supplementary-material xmlns:xlink="http://www.w3.org/1999/xlink" id="S2" position="float" orientation="portrait" xlink:type="simple"><object-id content-type="doi" xlink:type="simple">10.3897/zookeys.1255.161942.suppl2</object-id><object-id content-type="arpha" xlink:type="simple">AADC68E6-30D0-56C5-8A00-9FEC1D54335B</object-id><label>Supplementary material 2</label><caption><p>List of skull specimens, morphological</p></caption><statement content-type="dataType"><label>Data type</label><p>docx</p></statement><statement content-type="notes"><label>Explanation note</label><p>List of <italic><tp:taxon-name><tp:taxon-name-part taxon-name-part-type="genus" reg="Euroscaptor">Euroscaptor</tp:taxon-name-part></tp:taxon-name></italic> skull specimens from Vietnam examined in this study.</p></statement><media xlink:href="zookeys-1255-239_article-161942__-s002.docx" mimetype="application" mime-subtype="vnd.openxmlformats-officedocument.wordprocessingml.document" position="float" orientation="portrait" xlink:type="simple" id="oo_1435348.docx"><uri content-type="original_file" xlink:type="simple">https://binary.pensoft.net/file/1435348</uri></media><permissions><license xlink:type="simple"><license-p>This dataset is made available under the Open Database License (http://opendatacommons.org/licenses/odbl/1.0/). The Open Database License (ODbL) is a license agreement intended to allow users to freely share, modify, and use this Dataset while maintaining this same freedom for others, provided that the original source and author(s) are credited.</license-p></license></permissions><attrib specific-use="authors">Son Truong Nguyen, Hai Tuan Bui, Vinh Quang Dau, Phuong Dinh Le, Yen Huong Vu</attrib></supplementary-material><table-wrap id="T6" position="float" orientation="portrait"><label>Table 6.</label><caption><p>Character factor loadings for log-transformed measurements (PCs 1, 2, 3) among all taxa and between <italic><tp:taxon-name><tp:taxon-name-part taxon-name-part-type="genus" reg="Euroscaptor">E.</tp:taxon-name-part> <tp:taxon-name-part taxon-name-part-type="species" reg="darwini">darwini</tp:taxon-name-part></tp:taxon-name></italic> sp. nov. and <italic><tp:taxon-name><tp:taxon-name-part taxon-name-part-type="genus" reg="Euroscaptor">E.</tp:taxon-name-part> <tp:taxon-name-part taxon-name-part-type="species" reg="subanura">subanura</tp:taxon-name-part></tp:taxon-name></italic>.</p></caption><table id="TID0EK5BK" rules="all"><tbody><tr><th rowspan="2" colspan="1">Character</th><th rowspan="1" colspan="3">All taxa</th><th rowspan="1" colspan="3"><italic><tp:taxon-name><tp:taxon-name-part taxon-name-part-type="genus" reg="Euroscaptor">E.</tp:taxon-name-part> <tp:taxon-name-part taxon-name-part-type="species" reg="darwini">darwini</tp:taxon-name-part></tp:taxon-name></italic> and <italic><tp:taxon-name><tp:taxon-name-part taxon-name-part-type="genus" reg="Euroscaptor">E.</tp:taxon-name-part> <tp:taxon-name-part taxon-name-part-type="species" reg="subanura">subanura</tp:taxon-name-part></tp:taxon-name></italic></th></tr><tr><th rowspan="1" colspan="1">PC 1</th><th rowspan="1" colspan="1">PC 2</th><th rowspan="1" colspan="1">PC 3</th><th rowspan="1" colspan="1">PC 1</th><th rowspan="1" colspan="1">PC 2</th><th rowspan="1" colspan="1">PC 3</th></tr><tr><td rowspan="1" colspan="1">GLS</td><td rowspan="1" colspan="1">0.17</td><td rowspan="1" colspan="1">–0.05</td><td rowspan="1" colspan="1">–0.05</td><td rowspan="1" colspan="1">0.09</td><td rowspan="1" colspan="1">–0.03</td><td rowspan="1" colspan="1">0.01</td></tr><tr><td rowspan="1" colspan="1">BB</td><td rowspan="1" colspan="1">0.12</td><td rowspan="1" colspan="1">0.04</td><td rowspan="1" colspan="1">–0.06</td><td rowspan="1" colspan="1">0.06</td><td rowspan="1" colspan="1">0.00</td><td rowspan="1" colspan="1">0.06</td></tr><tr><td rowspan="1" colspan="1">IOB</td><td rowspan="1" colspan="1">0.04</td><td rowspan="1" colspan="1">0.13</td><td rowspan="1" colspan="1">0.01</td><td rowspan="1" colspan="1">0.08</td><td rowspan="1" colspan="1">0.05</td><td rowspan="1" colspan="1">0.01</td></tr><tr><td rowspan="1" colspan="1">
                  <abbrev xmlns:xlink="http://www.w3.org/1999/xlink" xlink:title="breadth between the infraorbital foramina" id="ABBRID0ERNDI" xlink:type="simple">BIOF</abbrev>
                </td><td rowspan="1" colspan="1">0.09</td><td rowspan="1" colspan="1">0.02</td><td rowspan="1" colspan="1">0.24</td><td rowspan="1" colspan="1">–0.01</td><td rowspan="1" colspan="1">0.44</td><td rowspan="1" colspan="1">0.17</td></tr><tr><td rowspan="1" colspan="1">RB</td><td rowspan="1" colspan="1">0.14</td><td rowspan="1" colspan="1">–0.17</td><td rowspan="1" colspan="1">–0.16</td><td rowspan="1" colspan="1">0.10</td><td rowspan="1" colspan="1">–0.17</td><td rowspan="1" colspan="1">0.19</td></tr><tr><td rowspan="1" colspan="1">
                  <abbrev xmlns:xlink="http://www.w3.org/1999/xlink" xlink:title="length of the zygomatic arch" id="ABBRID0ECPDI" xlink:type="simple">LZA</abbrev>
                </td><td rowspan="1" colspan="1">0.27</td><td rowspan="1" colspan="1">–0.24</td><td rowspan="1" colspan="1">–0.35</td><td rowspan="1" colspan="1">0.05</td><td rowspan="1" colspan="1">–0.45</td><td rowspan="1" colspan="1">0.00</td></tr><tr><td rowspan="1" colspan="1">PZRW</td><td rowspan="1" colspan="1">0.14</td><td rowspan="1" colspan="1">0.06</td><td rowspan="1" colspan="1">–0.18</td><td rowspan="1" colspan="1">0.06</td><td rowspan="1" colspan="1">–0.18</td><td rowspan="1" colspan="1">0.17</td></tr><tr><td rowspan="1" colspan="1">ACRB</td><td rowspan="1" colspan="1">–0.07</td><td rowspan="1" colspan="1">0.32</td><td rowspan="1" colspan="1">0.17</td><td rowspan="1" colspan="1">0.02</td><td rowspan="1" colspan="1">0.08</td><td rowspan="1" colspan="1">0.05</td></tr><tr><td rowspan="1" colspan="1">FMW</td><td rowspan="1" colspan="1">0.14</td><td rowspan="1" colspan="1">–0.19</td><td rowspan="1" colspan="1">0.00</td><td rowspan="1" colspan="1">–0.04</td><td rowspan="1" colspan="1">0.18</td><td rowspan="1" colspan="1">–0.07</td></tr><tr><td rowspan="1" colspan="1">CCoL</td><td rowspan="1" colspan="1">0.18</td><td rowspan="1" colspan="1">–0.02</td><td rowspan="1" colspan="1">–0.08</td><td rowspan="1" colspan="1">0.12</td><td rowspan="1" colspan="1">–0.01</td><td rowspan="1" colspan="1">0.02</td></tr><tr><td rowspan="1" colspan="1">PL</td><td rowspan="1" colspan="1">0.20</td><td rowspan="1" colspan="1">0.08</td><td rowspan="1" colspan="1">0.01</td><td rowspan="1" colspan="1">0.12</td><td rowspan="1" colspan="1">0.02</td><td rowspan="1" colspan="1">–0.05</td></tr><tr><td rowspan="1" colspan="1">I<sup>1</sup>–M<sup>3</sup></td><td rowspan="1" colspan="1">0.18</td><td rowspan="1" colspan="1">0.12</td><td rowspan="1" colspan="1">0.02</td><td rowspan="1" colspan="1">0.21</td><td rowspan="1" colspan="1">0.03</td><td rowspan="1" colspan="1">0.07</td></tr><tr><td rowspan="1" colspan="1">I<sup>1</sup>–P<sup>4</sup></td><td rowspan="1" colspan="1">0.17</td><td rowspan="1" colspan="1">0.08</td><td rowspan="1" colspan="1">0.10</td><td rowspan="1" colspan="1">0.22</td><td rowspan="1" colspan="1">0.03</td><td rowspan="1" colspan="1">–0.22</td></tr><tr><td rowspan="1" colspan="1">I<sup>1</sup>–P<sup>3</sup></td><td rowspan="1" colspan="1">0.17</td><td rowspan="1" colspan="1">0.13</td><td rowspan="1" colspan="1">0.11</td><td rowspan="1" colspan="1">0.26</td><td rowspan="1" colspan="1">–0.08</td><td rowspan="1" colspan="1">–0.37</td></tr><tr><td rowspan="1" colspan="1">I<sup>1</sup>–C</td><td rowspan="1" colspan="1">0.23</td><td rowspan="1" colspan="1">–0.30</td><td rowspan="1" colspan="1">–0.12</td><td rowspan="1" colspan="1">0.10</td><td rowspan="1" colspan="1">–0.21</td><td rowspan="1" colspan="1">–0.07</td></tr><tr><td rowspan="1" colspan="1">C–M<sup>3</sup></td><td rowspan="1" colspan="1">0.17</td><td rowspan="1" colspan="1">0.17</td><td rowspan="1" colspan="1">0.01</td><td rowspan="1" colspan="1">0.23</td><td rowspan="1" colspan="1">0.05</td><td rowspan="1" colspan="1">0.03</td></tr><tr><td rowspan="1" colspan="1">C–P<sup>4</sup></td><td rowspan="1" colspan="1">0.15</td><td rowspan="1" colspan="1">0.13</td><td rowspan="1" colspan="1">0.15</td><td rowspan="1" colspan="1">0.24</td><td rowspan="1" colspan="1">0.11</td><td rowspan="1" colspan="1">–0.38</td></tr><tr><td rowspan="1" colspan="1">P<sup>4</sup>–M<sup>3</sup></td><td rowspan="1" colspan="1">0.18</td><td rowspan="1" colspan="1">0.13</td><td rowspan="1" colspan="1">–0.09</td><td rowspan="1" colspan="1">0.19</td><td rowspan="1" colspan="1">0.00</td><td rowspan="1" colspan="1">0.31</td></tr><tr><td rowspan="1" colspan="1">P<sup>1</sup>–P<sup>4</sup></td><td rowspan="1" colspan="1">0.11</td><td rowspan="1" colspan="1">0.12</td><td rowspan="1" colspan="1">0.25</td><td rowspan="1" colspan="1">0.02</td><td rowspan="1" colspan="1">0.15</td><td rowspan="1" colspan="1">–0.36</td></tr><tr><td rowspan="1" colspan="1">M<sup>1</sup>–M<sup>3</sup></td><td rowspan="1" colspan="1">0.17</td><td rowspan="1" colspan="1">0.19</td><td rowspan="1" colspan="1">–0.14</td><td rowspan="1" colspan="1">0.29</td><td rowspan="1" colspan="1">–0.03</td><td rowspan="1" colspan="1">0.29</td></tr><tr><td rowspan="1" colspan="1">M<sup>2</sup>–M<sup>2</sup>W</td><td rowspan="1" colspan="1">0.10</td><td rowspan="1" colspan="1">0.06</td><td rowspan="1" colspan="1">–0.11</td><td rowspan="1" colspan="1">0.18</td><td rowspan="1" colspan="1">0.06</td><td rowspan="1" colspan="1">0.14</td></tr><tr><td rowspan="1" colspan="1">CCW</td><td rowspan="1" colspan="1">0.16</td><td rowspan="1" colspan="1">–0.13</td><td rowspan="1" colspan="1">–0.14</td><td rowspan="1" colspan="1">0.11</td><td rowspan="1" colspan="1">–0.18</td><td rowspan="1" colspan="1">0.04</td></tr><tr><td rowspan="1" colspan="1">PWCC</td><td rowspan="1" colspan="1">0.12</td><td rowspan="1" colspan="1">–0.12</td><td rowspan="1" colspan="1">–0.16</td><td rowspan="1" colspan="1">0.06</td><td rowspan="1" colspan="1">–0.10</td><td rowspan="1" colspan="1">0.13</td></tr><tr><td rowspan="1" colspan="1">PWM<sup>2</sup>M<sup>2</sup></td><td rowspan="1" colspan="1">0.04</td><td rowspan="1" colspan="1">0.00</td><td rowspan="1" colspan="1">–0.11</td><td rowspan="1" colspan="1">0.18</td><td rowspan="1" colspan="1">0.01</td><td rowspan="1" colspan="1">0.11</td></tr><tr><td rowspan="1" colspan="1">PWM<sup>3</sup>M<sup>3</sup></td><td rowspan="1" colspan="1">0.09</td><td rowspan="1" colspan="1">–0.02</td><td rowspan="1" colspan="1">–0.04</td><td rowspan="1" colspan="1">0.13</td><td rowspan="1" colspan="1">0.15</td><td rowspan="1" colspan="1">0.21</td></tr><tr><td rowspan="1" colspan="1">
                  <abbrev xmlns:xlink="http://www.w3.org/1999/xlink" xlink:title="Maximum Likelihood" id="ABBRID0EL5DI" xlink:type="simple">ML</abbrev>
                </td><td rowspan="1" colspan="1">0.19</td><td rowspan="1" colspan="1">0.01</td><td rowspan="1" colspan="1">–0.06</td><td rowspan="1" colspan="1">0.15</td><td rowspan="1" colspan="1">–0.02</td><td rowspan="1" colspan="1">0.01</td></tr><tr><td rowspan="1" colspan="1">CAL</td><td rowspan="1" colspan="1">0.22</td><td rowspan="1" colspan="1">–0.04</td><td rowspan="1" colspan="1">–0.16</td><td rowspan="1" colspan="1">0.07</td><td rowspan="1" colspan="1">–0.04</td><td rowspan="1" colspan="1">0.05</td></tr><tr><td rowspan="1" colspan="1">MH</td><td rowspan="1" colspan="1">0.20</td><td rowspan="1" colspan="1">0.02</td><td rowspan="1" colspan="1">–0.06</td><td rowspan="1" colspan="1">0.19</td><td rowspan="1" colspan="1">0.00</td><td rowspan="1" colspan="1">–0.10</td></tr><tr><td rowspan="1" colspan="1">i<sub>1</sub>–m<sub>3</sub></td><td rowspan="1" colspan="1">0.18</td><td rowspan="1" colspan="1">0.13</td><td rowspan="1" colspan="1">0.06</td><td rowspan="1" colspan="1">0.23</td><td rowspan="1" colspan="1">0.04</td><td rowspan="1" colspan="1">–0.06</td></tr><tr><td rowspan="1" colspan="1">p<sub>1</sub>–m<sub>3</sub></td><td rowspan="1" colspan="1">0.15</td><td rowspan="1" colspan="1">0.24</td><td rowspan="1" colspan="1">0.01</td><td rowspan="1" colspan="1">0.24</td><td rowspan="1" colspan="1">0.01</td><td rowspan="1" colspan="1">–0.04</td></tr><tr><td rowspan="1" colspan="1">p<sub>4</sub>–m<sub>3</sub></td><td rowspan="1" colspan="1">0.17</td><td rowspan="1" colspan="1">0.25</td><td rowspan="1" colspan="1">–0.08</td><td rowspan="1" colspan="1">0.25</td><td rowspan="1" colspan="1">–0.01</td><td rowspan="1" colspan="1">0.14</td></tr><tr><td rowspan="1" colspan="1">i<sub>1</sub>–p<sub>4</sub></td><td rowspan="1" colspan="1">0.14</td><td rowspan="1" colspan="1">0.07</td><td rowspan="1" colspan="1">0.09</td><td rowspan="1" colspan="1">0.04</td><td rowspan="1" colspan="1">0.04</td><td rowspan="1" colspan="1">–0.01</td></tr><tr><td rowspan="1" colspan="1">m<sub>1</sub>–m<sub>3</sub></td><td rowspan="1" colspan="1">0.18</td><td rowspan="1" colspan="1">0.22</td><td rowspan="1" colspan="1">–0.04</td><td rowspan="1" colspan="1">0.31</td><td rowspan="1" colspan="1">–0.04</td><td rowspan="1" colspan="1">0.20</td></tr><tr><td rowspan="1" colspan="1">i<sub>1</sub>–c</td><td rowspan="1" colspan="1">0.26</td><td rowspan="1" colspan="1">–0.39</td><td rowspan="1" colspan="1">0.59</td><td rowspan="1" colspan="1">0.02</td><td rowspan="1" colspan="1">0.55</td><td rowspan="1" colspan="1">0.08</td></tr><tr><td rowspan="1" colspan="1">i<sub>1</sub>–p<sub>1</sub></td><td rowspan="1" colspan="1">0.27</td><td rowspan="1" colspan="1">–0.19</td><td rowspan="1" colspan="1">0.30</td><td rowspan="1" colspan="1">0.21</td><td rowspan="1" colspan="1">0.18</td><td rowspan="1" colspan="1">–0.25</td></tr><tr><td rowspan="1" colspan="1">p<sub>1</sub>–p<sub>4</sub></td><td rowspan="1" colspan="1">0.15</td><td rowspan="1" colspan="1">0.27</td><td rowspan="1" colspan="1">0.10</td><td rowspan="1" colspan="1">0.24</td><td rowspan="1" colspan="1">0.02</td><td rowspan="1" colspan="1">–0.28</td></tr><tr><td rowspan="1" colspan="1">% variance</td><td rowspan="1" colspan="1">67.70</td><td rowspan="1" colspan="1">9.37</td><td rowspan="1" colspan="1">4.12</td><td rowspan="1" colspan="1">42.37</td><td rowspan="1" colspan="1">16.10</td><td rowspan="1" colspan="1">8.74</td></tr></tbody></table></table-wrap><table-wrap id="T7" position="float" orientation="portrait"><label>Table 7.</label><caption><p>Measurement variables showing significant pairwise differences between <italic><tp:taxon-name><tp:taxon-name-part taxon-name-part-type="genus" reg="Euroscaptor">Euroscaptor</tp:taxon-name-part> <tp:taxon-name-part taxon-name-part-type="species" reg="darwini">darwini</tp:taxon-name-part></tp:taxon-name></italic> and other <italic><tp:taxon-name><tp:taxon-name-part taxon-name-part-type="genus" reg="Euroscaptor">Euroscaptor</tp:taxon-name-part></tp:taxon-name></italic> species in Vietnam, based on Tukey’s test for the most influential loadings on PC1–PC3.</p></caption><table id="TID0EQHDK" rules="all"><tbody><tr><th rowspan="1" colspan="1"><italic><tp:taxon-name><tp:taxon-name-part taxon-name-part-type="genus" reg="Euroscaptor">E.</tp:taxon-name-part> <tp:taxon-name-part taxon-name-part-type="species" reg="darwini">darwini</tp:taxon-name-part></tp:taxon-name></italic> sp. nov.</th><th rowspan="1" colspan="1">Character</th><th rowspan="1" colspan="1">
                  <italic>
                    <tp:taxon-name><tp:taxon-name-part taxon-name-part-type="genus" reg="Euroscaptor">E.</tp:taxon-name-part> <tp:taxon-name-part taxon-name-part-type="species" reg="subanura">subanura</tp:taxon-name-part></tp:taxon-name>
                  </italic>
                </th><th rowspan="1" colspan="1">
                  <italic>
                    <tp:taxon-name><tp:taxon-name-part taxon-name-part-type="genus" reg="Euroscaptor">E.</tp:taxon-name-part> <tp:taxon-name-part taxon-name-part-type="species" reg="ngoclinhensis">ngoclinhensis</tp:taxon-name-part></tp:taxon-name>
                  </italic>
                </th><th rowspan="1" colspan="1">
                  <italic>
                    <tp:taxon-name><tp:taxon-name-part taxon-name-part-type="genus" reg="Euroscaptor">E.</tp:taxon-name-part> <tp:taxon-name-part taxon-name-part-type="species" reg="parvidens">parvidens</tp:taxon-name-part></tp:taxon-name>
                  </italic>
                </th><th rowspan="1" colspan="1">
                  <italic>
                    <tp:taxon-name><tp:taxon-name-part taxon-name-part-type="genus" reg="Euroscaptor">E.</tp:taxon-name-part> <tp:taxon-name-part taxon-name-part-type="species" reg="kuznetsovi">kuznetsovi</tp:taxon-name-part></tp:taxon-name>
                  </italic>
                </th><th rowspan="1" colspan="1">
                  <italic>
                    <tp:taxon-name><tp:taxon-name-part taxon-name-part-type="genus" reg="Euroscaptor">E.</tp:taxon-name-part> <tp:taxon-name-part taxon-name-part-type="species" reg="orlovi">orlovi</tp:taxon-name-part></tp:taxon-name>
                  </italic>
                </th></tr><tr><td rowspan="3" colspan="1"/><td rowspan="1" colspan="1">Cranium</td><td rowspan="1" colspan="1"><abbrev xmlns:xlink="http://www.w3.org/1999/xlink" xlink:title="breadth between the infraorbital foramina" id="ABBRID0EU1AK" xlink:type="simple">BIOF</abbrev>, <abbrev xmlns:xlink="http://www.w3.org/1999/xlink" xlink:title="length of the zygomatic arch" id="ABBRID0EY1AK" xlink:type="simple">LZA</abbrev></td><td rowspan="1" colspan="1"><abbrev xmlns:xlink="http://www.w3.org/1999/xlink" xlink:title="breadth between the infraorbital foramina" id="ABBRID0E61AK" xlink:type="simple">BIOF</abbrev>, <abbrev xmlns:xlink="http://www.w3.org/1999/xlink" xlink:title="length of the zygomatic arch" id="ABBRID0ED2AK" xlink:type="simple">LZA</abbrev>, CAL, FMW</td><td rowspan="1" colspan="1"><abbrev xmlns:xlink="http://www.w3.org/1999/xlink" xlink:title="breadth between the infraorbital foramina" id="ABBRID0EL2AK" xlink:type="simple">BIOF</abbrev>, <abbrev xmlns:xlink="http://www.w3.org/1999/xlink" xlink:title="length of the zygomatic arch" id="ABBRID0EP2AK" xlink:type="simple">LZA</abbrev>, CAL</td><td rowspan="1" colspan="1"><abbrev xmlns:xlink="http://www.w3.org/1999/xlink" xlink:title="breadth between the infraorbital foramina" id="ABBRID0EX2AK" xlink:type="simple">BIOF</abbrev>, <abbrev xmlns:xlink="http://www.w3.org/1999/xlink" xlink:title="length of the zygomatic arch" id="ABBRID0E22AK" xlink:type="simple">LZA</abbrev>, CAL, PL</td><td rowspan="1" colspan="1"><abbrev xmlns:xlink="http://www.w3.org/1999/xlink" xlink:title="breadth between the infraorbital foramina" id="ABBRID0ED3AK" xlink:type="simple">BIOF</abbrev>, CAL, PL, MH, FMW</td></tr><tr><td rowspan="1" colspan="1">Maxillary dentition</td><td rowspan="1" colspan="1">P<sup>1</sup>–P<sup>4</sup>, C–P<sup>4</sup>, P<sup>4</sup>–M<sup>3</sup>, C–M<sup>3</sup>, M<sup>1</sup>–M<sup>3</sup></td><td rowspan="1" colspan="1">P<sup>1</sup>–P<sup>4</sup>, PWCC,</td><td rowspan="1" colspan="1">P<sup>1</sup>–P<sup>4</sup>, C–P<sup>4</sup>, I<sup>1</sup>–C, CCW, PWCC, PWM<sup>2</sup>M<sup>2</sup>, PWM<sup>3</sup>M<sup>3</sup></td><td rowspan="1" colspan="1">I<sup>1</sup>–C, CCW, PWCC, PWM<sup>2</sup>M<sup>2</sup>, PWM<sup>3</sup>M<sup>3</sup></td><td rowspan="1" colspan="1">P<sup>1</sup>–P<sup>4</sup>, C–P<sup>4</sup>, I<sup>1</sup>–C, I<sup>1</sup>–M<sup>3</sup>, M<sup>1</sup>–M<sup>3</sup>, M<sup>2</sup>–M<sup>2</sup>W, CCW, PWCC</td></tr><tr><td rowspan="1" colspan="1">Mandibular dentition</td><td rowspan="1" colspan="1">i<sub>1</sub>–c, m<sub>1</sub>–m<sub>3</sub>, p<sub>4</sub>–m<sub>3</sub>, p<sub>1</sub>–m<sub>3</sub>, p<sub>1</sub>–p<sub>4</sub></td><td rowspan="1" colspan="1">i<sub>1</sub>–c, m<sub>1</sub>–m<sub>3</sub>, p<sub>1</sub>–p<sub>4</sub></td><td rowspan="1" colspan="1">i<sub>1</sub>–p<sub>1</sub></td><td rowspan="1" colspan="1">i<sub>1</sub>–c, m<sub>1</sub>–m<sub>3</sub>, p<sub>4</sub>–m<sub>3</sub>, i<sub>1</sub>–p<sub>1</sub></td><td rowspan="1" colspan="1">i<sub>1</sub>–c</td></tr></tbody></table></table-wrap></tp:treatment-sec><ref-list><ref id="B34"><mixed-citation xmlns:xlink="http://www.w3.org/1999/xlink" xlink:type="simple"><person-group><name name-style="western"><surname>Kawada</surname><given-names>SI</given-names></name><name name-style="western"><surname>Nguyen</surname><given-names>TS</given-names></name><name name-style="western"><surname>Dang</surname><given-names>NC</given-names></name></person-group> (<year>2012</year>) <article-title>A new species of mole of the genus <italic><tp:taxon-name><tp:taxon-name-part taxon-name-part-type="genus">Euroscaptor</tp:taxon-name-part></tp:taxon-name></italic> (<tp:taxon-name><tp:taxon-name-part taxon-name-part-type="order">Soricomorpha</tp:taxon-name-part></tp:taxon-name>, <tp:taxon-name><tp:taxon-name-part taxon-name-part-type="family">Talpidae</tp:taxon-name-part></tp:taxon-name>) from northern Vietnam.</article-title><source>Journal of Mammalogy</source><volume>93</volume>(<issue>3</issue>): <fpage>839</fpage>–<lpage>850</lpage>. <ext-link xlink:href="10.1644/11-MAMM-A-296.1" ext-link-type="doi" xlink:type="simple">https://doi.org/10.1644/11-MAMM-A-296.1</ext-link></mixed-citation></ref><ref id="B30"><mixed-citation xmlns:xlink="http://www.w3.org/1999/xlink" xlink:type="simple"><person-group><name name-style="western"><surname>Kawada</surname><given-names>SI</given-names></name></person-group> (<year>2016</year>) <article-title>Morphological review of the Japanese mountain mole (<tp:taxon-name><tp:taxon-name-part taxon-name-part-type="order">Eulipotyphla</tp:taxon-name-part></tp:taxon-name>, <tp:taxon-name><tp:taxon-name-part taxon-name-part-type="family">Talpidae</tp:taxon-name-part></tp:taxon-name>) with the proposal of a new genus.</article-title><source>Mammal Study</source><volume>41</volume>(<issue>4</issue>): <fpage>191</fpage>–<lpage>205</lpage>. <ext-link xlink:href="10.3106/041.041.0404" ext-link-type="doi" xlink:type="simple">https://doi.org/10.3106/041.041.0404</ext-link></mixed-citation></ref><ref id="B12"><mixed-citation xmlns:xlink="http://www.w3.org/1999/xlink" xlink:type="simple"><person-group><name name-style="western"><surname>Bui</surname><given-names>TH</given-names></name></person-group> (<year>2022</year>) Taxonomy study, distribution pattern, and phylogenetic relationship of shrew species (<tp:taxon-name><tp:taxon-name-part taxon-name-part-type="class">Mammalia</tp:taxon-name-part></tp:taxon-name>, <tp:taxon-name><tp:taxon-name-part taxon-name-part-type="order">Soricomorpha</tp:taxon-name-part></tp:taxon-name>) in Vietnam. PhD Thesis, Graduate University of Science and Technology, Hanoi, Vietnam. [In Vietnamese]</mixed-citation></ref><ref id="B66"><mixed-citation xmlns:xlink="http://www.w3.org/1999/xlink" xlink:type="simple"><person-group><name name-style="western"><surname>Zemlemerova</surname><given-names>ED</given-names></name><name name-style="western"><surname>Bannikova</surname><given-names>AA</given-names></name><name name-style="western"><surname>Lebedev</surname><given-names>VS</given-names></name><name name-style="western"><surname>Rozhnov</surname><given-names>VV</given-names></name><name name-style="western"><surname>Abramov</surname><given-names>AV</given-names></name></person-group> (<year>2016</year>) <article-title>Secrets of the underground Vietnam: An underestimated species diversity of the Asian moles (Lipotyphla, <tp:taxon-name><tp:taxon-name-part taxon-name-part-type="family">Talpidae</tp:taxon-name-part></tp:taxon-name>, <italic><tp:taxon-name><tp:taxon-name-part taxon-name-part-type="genus">Euroscaptor</tp:taxon-name-part></tp:taxon-name></italic>).</article-title><source>Trudy Zoologicheskogo Instituta</source><volume>320</volume>(<issue>2</issue>): <fpage>193</fpage>–<lpage>220</lpage>. <ext-link xlink:href="10.31610/trudyzin/2016.320.2.193" ext-link-type="doi" xlink:type="simple">https://doi.org/10.31610/trudyzin/2016.320.2.193</ext-link></mixed-citation></ref><ref id="B37"><mixed-citation xmlns:xlink="http://www.w3.org/1999/xlink" xlink:type="simple"><person-group><name name-style="western"><surname>Kryštufek</surname><given-names>B</given-names></name><name name-style="western"><surname>Motokawa</surname><given-names>M</given-names></name></person-group> (<year>2018</year>) <article-title>Family <tp:taxon-name><tp:taxon-name-part taxon-name-part-type="family">Talpidae</tp:taxon-name-part></tp:taxon-name> (Moles, Desmans, Star–nosed moles and Shrew moles).</article-title> In: <person-group><name name-style="western"><surname>Wilson</surname><given-names>DE</given-names></name><name name-style="western"><surname>Mittermeier</surname><given-names>RA</given-names></name></person-group> (<role>Eds</role>) <issue-title>Handbook of the mammals of the world.</issue-title><source>Vol. 8. Insectivores, Sloths and Colugos. Lynx Editions</source>, <fpage>552</fpage>–<lpage>619</lpage>.</mixed-citation></ref><ref id="B57"><mixed-citation xmlns:xlink="http://www.w3.org/1999/xlink" xlink:type="simple"><person-group><name name-style="western"><surname>Smith</surname><given-names>AT</given-names></name><name name-style="western"><surname>Xie</surname><given-names>Y (Eds.)</given-names></name></person-group> (<year>2008</year>) <source>A Guide to the Mammals of China.</source><publisher-name>Princeton University Press</publisher-name>, <publisher-loc>Princeton, New Jersey</publisher-loc>, <size units="page">544 pp</size>.</mixed-citation></ref><ref id="B32"><mixed-citation xmlns:xlink="http://www.w3.org/1999/xlink" xlink:type="simple"><person-group><name name-style="western"><surname>Kawada</surname><given-names>SI</given-names></name><name name-style="western"><surname>Yasuda</surname><given-names>M</given-names></name><name name-style="western"><surname>Shinohara</surname><given-names>A</given-names></name><name name-style="western"><surname>Lim</surname><given-names>BL</given-names></name></person-group> (<year>2008</year>) <article-title>Redescription of the Malaysian Mole as to be a true species, <italic><tp:taxon-name><tp:taxon-name-part taxon-name-part-type="genus">Euroscaptor</tp:taxon-name-part> <tp:taxon-name-part taxon-name-part-type="species">malayana</tp:taxon-name-part></tp:taxon-name></italic> (<tp:taxon-name><tp:taxon-name-part taxon-name-part-type="order">Insectivora</tp:taxon-name-part></tp:taxon-name>, <tp:taxon-name><tp:taxon-name-part taxon-name-part-type="family">Talpidae</tp:taxon-name-part></tp:taxon-name>).</article-title><source>Memoirs of the National Science Museum</source><volume>45</volume>: <fpage>65</fpage>–<lpage>74</lpage>.</mixed-citation></ref><ref id="B40"><mixed-citation xmlns:xlink="http://www.w3.org/1999/xlink" xlink:type="simple"><person-group><name name-style="western"><surname>Miller</surname><given-names>GS</given-names></name></person-group> (<year>1940</year>) <article-title>Notes on some moles from Southeastern Asia.</article-title><source>Journal of Mammalogy</source><volume>21</volume>(<issue>4</issue>): <fpage>442</fpage>–<lpage>444</lpage>. <ext-link xlink:href="10.2307/1374883" ext-link-type="doi" xlink:type="simple">https://doi.org/10.2307/1374883</ext-link></mixed-citation></ref></ref-list></tp:taxon-treatment>
