# Supplementary material for: ﻿Euroscaptor darwini sp. nov., a new species of mole (Mammalia, Eulipotyphla, Talpidae) from the north-central mountains in Vietnam
Source: Zookeys. 2025 Oct 10;1255:239–74. doi: 10.3897/zookeys.1255.161942 (PMC12534793; doi:10.3897/zookeys.1255.161942)
Supplement: Supplementary material 4 — Phylogenetic [file zookeys-1255-239_article-161942__-s004.xlsx]

## Sheet: Sheet1
			Euroscaptor darwini					Euroscaptor subanura
			Pu Luong, Thanh Hoa					Tam Dao, Tuyen Quang						Ba Vi, Ha Noi			Xuan Son, Phu Tho												Na Hang, Tuyen Quang
Species	Locality	GenBank Accession Number/Vourcher	PV745521.NTS.2024.PL.01	PV745522.NTS.2025.PL.02	PV745523.NTS.2025.PL.03	PV745524.NTS.2025.PL.04	PV745525.NTS.2025.PL.05	KX164260.E.subanura.AVA12.276.TD	KX164261.E.subanura.ZIN101534.TD	LC013281.E.subanura.SIK0882.TD	LC013282.E.subanura.SIK0883.TD	LC013279.E.subanura.SIK0875.TD	LC013280.E.subanura.SIK0876.TD	KP995370.E.subanura.ZIN101900.BV	KX164262.E.subanura.ZIN101897.BV	KX164263.E.subanura.ZIN101898.BV	KX164264.E.subanura.ZIN101924.XS	KX164265.E.subanura.ZIN101925.XS	KX164266.E.subanura.ZIN101926.XS	KX164268.E.subanura.ZIN101927.XS	KX164267.E.subanura.ZIN102248.XS	KX164269.E.subanura.AVA14.117.XS	LC013292.E.subanura.SIK0930.XS	LC013293.E.subanura.SIK0932.XS	LC013294.E.subanura.SIK0936.XS	LC013295.E.subanura.SIK0937.XS	LC013296.E.subanura.SIK0938.XS	LC013297.E.subanura.SIK0939.XS	LC013283.E.subanura.SIK0913.NH	LC013284.E.subanura.SIK0914.NH	LC013285.E.subanura.SIK0915.NH	LC013286.E.subanura.SIK0916.NH	LC013287.E.subanura.SIK0917.NH	LC013288.E.subanura.SIK0918.NH	LC013289.E.subanura.SIK0919.NH	LC013290.E.subanura.SIK0922.NH	LC013291.E.subanura.SIK0924.NH
Euroscaptor darwini	Pu Luong, Thanh Hoa	PV745521.NTS.2024.PL.01
		PV745522.NTS.2025.PL.02	0.0018
		PV745523.NTS.2025.PL.03	0.0009	0.0026
		PV745524.NTS.2025.PL.04	0.0035	0.0053	0.0026
		PV745525.NTS.2025.PL.05	0.0018	0.0035	0.0026	0.0035
Euroscaptor subanura	Tam Dao, Tuyen Quang	KX164260.E.subanura.AVA12.276.TD	0.0561	0.0579	0.0553	0.0579	0.0579
		KX164261.E.subanura.ZIN101534.TD	0.0579	0.0596	0.057	0.0596	0.0596	0.0018
		LC013281.E.subanura.SIK0882.TD	0.0561	0.0579	0.0553	0.0579	0.0579	0	0.0018
		LC013282.E.subanura.SIK0883.TD	0.0561	0.0579	0.0553	0.0579	0.0579	0	0.0018	0
		LC013279.E.subanura.SIK0875.TD	0.0561	0.0579	0.0553	0.0579	0.0579	0	0.0018	0	0
		LC013280.E.subanura.SIK0876.TD	0.0561	0.0579	0.0553	0.0579	0.0579	0.0035	0.0035	0.0035	0.0035	0.0035
	Ba Vi, Ha Noi	KP995370.E.subanura.ZIN101900.BV	0.0544	0.0561	0.0535	0.0561	0.0561	0.0246	0.0246	0.0246	0.0246	0.0246	0.0228
		KX164262.E.subanura.ZIN101897.BV	0.0541	0.0553	0.0526	0.0553	0.0553	0.0237	0.0237	0.0237	0.0237	0.0237	0.0219	0.0009
		KX164263.E.subanura.ZIN101898.BV	0.0541	0.0553	0.0526	0.0553	0.0553	0.0219	0.0219	0.0219	0.0219	0.0219	0.0219	0.0132	0.0123
	Xuan Son, Phu Tho	KX164264.E.subanura.ZIN101924.XS	0.0544	0.0554	0.0548	0.0554	0.0554	0.0044	0.0044	0.0044	0.0044	0.0044	0.0026	0.022	0.0211	0.0211
		KX164265.E.subanura.ZIN101925.XS	0.0544	0.0561	0.0548	0.0561	0.0561	0.0035	0.0035	0.0035	0.0035	0.0035	0.0018	0.0211	0.0202	0.0202	0.0009
		KX164266.E.subanura.ZIN101926.XS	0.0553	0.0571	0.0544	0.0571	0.0571	0.0044	0.0044	0.0044	0.0044	0.0044	0.0026	0.0219	0.0211	0.0211	0.0018	0.0009
		KX164268.E.subanura.ZIN101927.XS	0.0553	0.0571	0.0544	0.0571	0.0571	0.0044	0.0044	0.0044	0.0044	0.0044	0.0026	0.0219	0.0211	0.0211	0.0018	0.0009	0.0018
		KX164267.E.subanura.ZIN102248.XS	0.0544	0.0561	0.0545	0.0561	0.0561	0.0035	0.0035	0.0035	0.0035	0.0035	0.0018	0.0211	0.0202	0.0202	0.0009	0	0.0009	0.0009
		KX164269.E.subanura.AVA14.117.XS	0.0545	0.0563	0.0544	0.0563	0.0563	0.0026	0.0026	0.0026	0.0026	0.0026	0.0018	0.0211	0.0202	0.0193	0.0009	0	0.0009	0.0009	0
		LC013292.E.subanura.SIK0930.XS	0.0544	0.0561	0.0545	0.0561	0.0561	0.0035	0.0035	0.0035	0.0035	0.0035	0.0018	0.0211	0.0202	0.0202	0.0009	0	0.0009	0.0009	0	0
		LC013293.E.subanura.SIK0932.XS	0.0544	0.0561	0.0545	0.0561	0.0561	0.0035	0.0035	0.0035	0.0035	0.0035	0.0018	0.0211	0.0202	0.0202	0.0009	0	0.0009	0.0009	0	0	0
		LC013294.E.subanura.SIK0936.XS	0.0544	0.0561	0.0545	0.0561	0.0561	0.0035	0.0035	0.0035	0.0035	0.0035	0.0018	0.0211	0.0202	0.0202	0.0009	0	0.0009	0.0009	0	0	0	0
		LC013295.E.subanura.SIK0937.XS	0.0544	0.0561	0.0545	0.0561	0.0561	0.0035	0.0035	0.0035	0.0035	0.0035	0.0018	0.0211	0.0202	0.0202	0.0009	0	0.0009	0.0009	0	0	0	0	0
		LC013296.E.subanura.SIK0938.XS	0.0553	0.057	0.0544	0.057	0.057	0.0044	0.0044	0.0044	0.0044	0.0044	0.0026	0.0219	0.0211	0.0211	0.0018	0.0009	0	0.0018	0.0009	0.0009	0.0009	0.0009	0.0009	0.0009
		LC013297.E.subanura.SIK0939.XS	0.0544	0.0561	0.0544	0.0561	0.0561	0.0035	0.0035	0.0035	0.0035	0.0035	0.0018	0.0211	0.0202	0.0202	0.0009	0	0.0009	0.0009	0	0	0	0	0	0	0.0009
	Na Hang, Tuyen Quang	LC013283.E.subanura.SIK0913.NH	0.057	0.0588	0.0579	0.0635	0.0588	0.0061	0.0061	0.0061	0.0061	0.0061	0.0044	0.0254	0.0246	0.0246	0.0053	0.0044	0.0053	0.0053	0.0044	0.0044	0.0044	0.0044	0.0044	0.0044	0.0053	0.0044
		LC013284.E.subanura.SIK0914.NH	0.057	0.0588	0.0579	0.0635	0.0588	0.0061	0.0061	0.0061	0.0061	0.0061	0.0044	0.0254	0.0246	0.0246	0.0053	0.0044	0.0053	0.0053	0.0044	0.0044	0.0044	0.0044	0.0044	0.0044	0.0053	0.0044	0
		LC013285.E.subanura.SIK0915.NH	0.0579	0.0596	0.057	0.0596	0.0596	0.0035	0.0035	0.0035	0.0035	0.0035	0.0035	0.0246	0.0237	0.0219	0.0044	0.0035	0.0044	0.0044	0.0035	0.0026	0.0035	0.0035	0.0035	0.0035	0.0044	0.0035	0.0061	0.0061
		LC013286.E.subanura.SIK0916.NH	0.057	0.0588	0.0579	0.0605	0.0588	0.0061	0.0061	0.0061	0.0061	0.0061	0.0044	0.0254	0.0246	0.0246	0.0053	0.0044	0.0053	0.0053	0.0044	0.0044	0.0044	0.0044	0.0044	0.0044	0.0053	0.0044	0	0	0.0061
		LC013287.E.subanura.SIK0917.NH	0.0579	0.0596	0.057	0.0596	0.0596	0.0035	0.0035	0.0035	0.0035	0.0035	0.0035	0.0246	0.0237	0.0219	0.0044	0.0035	0.0044	0.0044	0.0035	0.0026	0.0035	0.0035	0.0035	0.0035	0.0044	0.0035	0.0061	0.0061	0	0.0061
		LC013288.E.subanura.SIK0918.NH	0.0579	0.0596	0.057	0.0596	0.0596	0.0035	0.0035	0.0035	0.0035	0.0035	0.0035	0.0246	0.0237	0.0219	0.0044	0.0035	0.0044	0.0044	0.0035	0.0026	0.0035	0.0035	0.0035	0.0035	0.0044	0.0035	0.0061	0.0061	0	0.0061	0
		LC013289.E.subanura.SIK0919.NH	0.057	0.0588	0.0579	0.0635	0.0588	0.0061	0.0061	0.0061	0.0061	0.0061	0.0044	0.0254	0.0246	0.0246	0.0053	0.0044	0.0053	0.0053	0.0044	0.0044	0.0044	0.0044	0.0044	0.0044	0.0053	0.0044	0	0	0.0061	0	0.0061	0.0061
		LC013290.E.subanura.SIK0922.NH	0.057	0.0588	0.0579	0.0635	0.0588	0.0061	0.0061	0.0061	0.0061	0.0061	0.0044	0.0254	0.0246	0.0246	0.0053	0.0044	0.0053	0.0053	0.0044	0.0044	0.0044	0.0044	0.0044	0.0044	0.0053	0.0044	0	0	0.0061	0	0.0061	0.0061	0
		LC013291.E.subanura.SIK0924.NH	0.057	0.0588	0.0579	0.0635	0.0588	0.0061	0.0061	0.0061	0.0061	0.0061	0.0044	0.0254	0.0246	0.0246	0.0053	0.0044	0.0053	0.0053	0.0044	0.0044	0.0044	0.0044	0.0044	0.0044	0.0053	0.0044	0	0	0.0061	0	0.0061	0.0061	0	0
